# Supplementary material for: HSP47 levels determine the degree of body adiposity
Source: Nat Commun. 2023 Nov 11;14:7319. doi: 10.1038/s41467-023-43080-x (PMC10640548; doi:10.1038/s41467-023-43080-x)
Supplement: Supplementary file 4 — Source Data [file 41467_2023_43080_MOESM4_ESM.xlsx]

## Sheet: Figure 1
	Fig 1a				Fig 1a-1c		Top 500 gene		Fig 1b					Fig 1c						Fig 1d																			Fig 1e			Fig 1f			Fig 1g				Fig 1h
	Description	Adipose enrichment	Log10(TPM)		Description	Adipose enrichment	LOG10(TPM)		GO: Cellular Component					KEGG Pathway						GSE154612	GSE28005	GSE80654	GWAS																Description	HSP47		Description	HSP47		GSE154612	Fasting	Feeding		GSE28005
	LEP	0.812121	2.10419		LEP	0.812121	2.10419			Name	pValue				Name	pValue				hFeeding fold>1.1 p<0.05 2391 genes	hOvereat F>1.1 p<1.5 2492 genes	hOb F>1.1, p<0.15 2183 genes	Fatness total list (6734 genes)							Names	total	elements							VAT	131.037		Adipocyte	9.72987		P1	0.988048	1.20426		P1
	ADIPOQ	0.797415	2.72704		ADIPOQ	0.797415	2.72704		1	collagen-containing extracellular matrix	1.777e-35			1	Complement and coagulation cascades	4.67e-10				PNPLA3	SCARB1	EGFL6	FTO							Adipose Enriched Feeding GWAS Obesity Overeating	1	SERPINH1							SAT	82.9106		Breast	9.51808		P2	0.832005	1.59944		P2
	CIDEC	0.748382	2.8705		CIDEC	0.748382	2.8705		2	extracellular matrix	7.404e-32			2	PPAR signaling pathway	9.2e-10				C19orf80	ADAM32	TNMD	LINC02537							Adipose Enriched Feeding Obesity Overeating	8	FZD4 COL3A1 NOTCH3 DGAT2 SURF4 SAA1 GPX1 ARHGDIA							Breast	72.9654		Liver	0.667458		P3	1.36116	2.23872		P3
	RP11-407P15.2	0.742184	0.934594		PLIN1	0.733119	2.87874		3	external encapsulating structure	9.168e-32			3	Phagosome	5.121e-09				SREBF1	SLC46A1	ANKRD30A	RSPO3							Adipose Enriched Feeding GWAS Overeating	6	PPARG LAMA4 SPRY1 H19 FASN COL15A1							Liver	11.7719		Pancreas	0.752645		P4	0.813996	1.29463		P4
	PLIN1	0.733119	2.87874		CIDEA	0.672775	2.03071		4	cell-substrate junction	6.742e-26			4	Ribosome	5.121e-09				LINC00263	CNOT7	CD248	HMGA1							Adipose Enriched Feeding GWAS Obesity	7	ANXA5 LEP PLIN4 CALB2 LGALS1 CD248 TRIM8							Skeletal Muscle	6.26953		Kidney	0.531795		P5	1.291	1.33364		P5
	CIDEA	0.672775	2.03071		TUSC5	0.65328	2.13984		5	focal adhesion	1.253e-25			5	Staphylococcus aureus infection	2.011e-08				DUSP4	C4orf33	VLDLR	KDM2A																Pancreas	9.07684		Brain	1.10539		P6	1.08517	1.82834		P6
	LGALS12	0.666307	1.66338		ITLN1	0.651559	2.31866		6	secretory granule	8.02e-24			6	ECM-receptor interaction	5.122e-08				ELOVL6	KLHL10	DEFB132	CYCSP55																Kidney	37.7905		Spleen	0.404986		P7	1.26425	1.68904		P7
	TUSC5	0.65328	2.13984		FABP4	0.649972	3.82324		7	anchoring junction	1.239e-22			7	HTLV-I infection	7.363e-08				O3FAR1	LACTB	SNORD91B	ADAMTS10																Brain	5.80337		Skin	0.286781		P8	0.814453	1.21711		P8
	ITLN1	0.651559	2.31866		GPD1	0.527114	2.68031		8	cell surface	6.356e-21			8	Focal adhesion	1.324e-07				MSC	LACE1	CACNA2D1	TBX15																Spleen	36.6837		Smooth muscle	0.282189		P9	1.13324	1.03827		P9
	FABP4	0.649972	3.82324		LIPE	0.504958	2.45792		9	secretory vesicle	5.176e-20			9	Toxoplasmosis	7.285e-07				SLED1	GPBAR1	ADAM12	VEGFA																Skin	30.4376		T-lymphocyte	0.0339874		P10	0.668525	1.26167		P10
	RP11-1101K5.1	0.597137	0.220926		PLIN4	0.487678	2.87437		10	secretory granule lumen	2.595e-18			10	Pertussis	8.988e-07				FADS1	RHBDL2	MXRA5	CABLES1																Whole Blood	2.94555		monocyte	0.0237999		P11	0.748157	0.879895		P11
	CSN1S1	0.573988	0.357793		CD36	0.478546	2.73398													DGAT2	KCNE4	VTRNA1-1	ZNF664																Heart	31.433		B-lymphocyte	0.015818						P12
	ALOX15	0.573785	1.14877		AQP7	0.428961	2.0664													MIR3676	ATP6V1C2	FAM26E	ADAMTS17																Lung	128.37		Heart	1.34399
	ADIPOQ-AS1	0.552502	0.524151		G0S2	0.411521	2.94975													KLHL31	ZDHHC15	SAA1	RNU4-17P																			Lung	3.67997
	TNMD	0.530846	1.29588		LPL	0.385731	2.65969													FADS2	ZNF570	MYEOV	COBLL1
	GPD1	0.527114	2.68031		PPARG	0.344098	2.02524													HK2	TRNT1	MSC	ADAMTSL3
	LIPE	0.504958	2.45792		BTNL9	0.333639	2.45867													DLAT	TMEM163	PLA2G4A	RFLNA
	SLC19A3	0.504368	1.72396		RBP7	0.323274	2.43865													TRDJ4	ZNF101	LEP	LINC01713
	RP11-74M11.2	0.492231	0.44055		TIMP4	0.309179	2.33294													STC1	C9orf66	SCUBE1	KRT18P9
	PLIN4	0.487678	2.87437		MT1A	0.27163	2.19179													MOGAT1	ZNF114	MSTO2P	C5orf67
	CD300LG	0.485917	1.96289		ANGPTL4	0.250697	2.31489													GPAM	NOX5	RNA5SP217	ADAMTS9-AS2
	CD36	0.478546	2.73398		SEMA3G	0.244726	2.0177													COL11A1	TIGD1	SIM1	TMEM18
	RP11-32D16.1	0.441097	0.0125183		PLIN2	0.241512	2.46147													MIR1245A	SEPSECS	NQO1	HOXC6
	AQP7P2	0.438904	1.00474		ADH1B	0.23796	3.07335													ACLY	ZNF777	FAR2	FGFR4
	AC073850.6	0.435039	1.44141		MEDAG	0.232347	2.24754													IRF8	DUSP5P1	ITPR2	LINC00880
	CH17-469D17.1	0.433869	1.14049		AGPAT2	0.231687	2.67807													PCK1	TMEM182	SRPX2	JAZF1
	AQP7	0.428961	2.0664		MEST	0.230033	2.00239													TMEM170B	SULT1C4	FAT1	LINC02875
	THRSP	0.418633	1.91854		ADGRL4	0.227702	2.02917													LOC646778	C5orf64	TENM4	LEKR1
	G0S2	0.411521	2.94975		PNPLA2	0.226849	2.98059													AACS	RQCD1	DPT	WARS2
	RP11-91K11.2	0.40973	0.182332		APOLD1	0.219923	2.23372													C8orf34	THRSP	ADAMTS18	RNA5SP56
	LVRN	0.403178	1.05249		ACACB	0.209263	2.16769													DUSP14	TAL2	FGF14-AS2	SPTBN2
	RP11-236F9.2	0.401787	0.32156		DGAT2	0.209013	2.07107													ANGPT2	C10orf107	SNORD82	NUDT3
	AQP7P1	0.392024	1.16199		CFD	0.198293	3.2443													ARHGAP20	WEE2-AS1	MME-AS1	ATP13A2
	LPL	0.385731	2.65969		GALNT15	0.197019	2.19041													KANK4	PPARGC1B	HTRA1	PEPD
	PRG4	0.383043	1.73317		FZD4	0.19659	2.13352													MIR708	HDX	CCND1	LINC01865
	RP11-467I17.1	0.369588	0.115106		F13A1	0.193843	2.03395													PPARGC1B	VKORC1L1	MIR4449	CRYZL2P-SEC16B
	RP1-302G2.5	0.36602	0.866504		FASN	0.190755	2.52201													KLHL25	METTL6	CES1	ID4
	GYG2	0.363528	1.86367		SPRY1	0.18777	2.32765													PSAT1	NLRX1	SNORD63	GRM4
	KLB	0.346464	0.857142		MGST1	0.185974	2.15295													MIR4521	FAM195A	GPLD1	HOXC9
	PPARG	0.344098	2.02524		PALMD	0.182108	2.15019													CITED4	AJUBA	GRIN2B	ATP2A1
	RP1-193H18.3	0.341501	1.58173		CD248	0.181375	2.46107													INSIG1	DTD2	ITGAV	RNA5SP111
	HAS1	0.339402	1.34281		PPP1R1A	0.180712	2.13459													EPHB2	FAM222A-AS1	PALLD	DNAH10
	RP1-28O10.1	0.33785	1.31873		LYVE1	0.177326	2.0721													PRRT4	ALG14	TMEM133	HHIP-AS1
	BTNL9	0.333639	2.45867		GPC3	0.175811	2.04181													THRSP	B3GALT6	UHMK1	HHIP
	RP4-678D15.1	0.330636	0.283806		VWF	0.174714	2.40273													KLB	NT5E	ACOT2	CMIP
	MEOX2-AS1	0.32659	0.945115		C10orf10	0.167023	2.88488													CD248	NDST1	ADAMTS5	ZMIZ1
	RBP7	0.323274	2.43865		CALB2	0.164709	2.08347													PPIF	GPNMB	SNORD105B	EFEMP1
	MSLN	0.322278	1.6278		SRPX	0.164344	2.4596													LDLR	MYO10	SNORD116-25	CASC20
	GPAM	0.319468	1.90939		SOCS3	0.16316	2.44414													LRRN3	MRAP	UCHL1	ITPR2
	UPK3B	0.31271	1.50762		VSIG4	0.163159	2.0444													TUBB2A	SPIN3	EPDR1	LIN28B-AS1
	LINC01230	0.309377	0.586063		CD93	0.162259	2.03691													LOC286189	LOC554206	SNORD8	RPL39P38
	TIMP4	0.309179	2.33294		CLDN5	0.159046	2.34923													ELOVL3	MANEA	HEATR5A	TFAP2B
	SLC7A10	0.294829	1.46967		PECAM1	0.158108	2.36031													NR2F6	C1QTNF9	VGLL3	ATAD5
	RP5-839B4.8	0.294158	0.802529		ANGPTL2	0.153273	2.19369													ABCD2	CENPL	FRY	DNMT3A
	MRAP	0.290104	1.04478		GPX3	0.151095	3.52841													TFPI2	SIAE	LY86	CPEB4
	LRRN4	0.289967	0.70881		SMIM3	0.151003	2.17024													G0S2	TK1	MAP1B	CEBPA
	C14orf180	0.289648	1.3677		CLEC3B	0.149887	2.41072													LOC100507282	CTNNB1	PYGL	ATP5PBP6
	RP11-238F2.1	0.28677	0.449958		CHRDL1	0.146663	2.21717													LOXL1	TAF5L	SNORA12	PCSK5
	PFKFB1	0.283015	1.22149		S1PR1	0.146015	2.22731													FSTL3	ZNF85	FAM198B	SNX10
	RP11-619A14.2	0.280729	0.186205		ADM	0.145363	2.37505													FAT3	HILPDA	SNORD71	TSEN15
	MT1A	0.27163	2.19179		RAMP2	0.142653	2.36655													MN1	HEATR3	ITIH5	VPS45
	ACVR1C	0.268375	0.971787		CD34	0.141803	2.01829													PDXK	ACSM5	SEMA3C	PBRM1
	IL6	0.266606	1.52025		RARRES1	0.141237	2.05219													B4GALT6	SUV39H2	VKORC1L1	PTCH1
	MUC16	0.265126	0.168857		ACKR1	0.140273	2.41252													BHLHE41	TTC30B	SCUBE2	ADGRG6
	RP11-370B11.3	0.264334	0.125025		PFKFB3	0.13891	2.30204													SLC25A33	MBLAC2	AS3MT	FBXW11
	RP11-536O18.1	0.257326	1.04532		CD163	0.138339	2.11633													MIR365B	ASCC1	SLC24A3	LTBP2
	AC004160.4	0.256958	0.0787542		RBP4	0.138167	2.62506													HSPA12A	METTL8	CCDC162P	ADAMTS3
	SCN4A	0.253933	1.38093		PLVAP	0.137892	2.61001													CEBPA	NLGN4X	SNORD99	GNA12
	IRX6	0.253654	0.996156		MLXIPL	0.137299	2.0198													LBP	TYMS	PLXNA4	PRKG2
	MEOX1	0.253616	1.61689		FBLN2	0.136308	2.33223													ACACA	FGF7	GLB1	PKD1
	ANGPTL4	0.250697	2.31489		MT1M	0.135529	2.1712													ADRA2A	CRYZL1	SOWAHC	ALDH2
	GHR	0.24906	1.66643		RETSAT	0.13502	2.16517													IRS1	UBE3C	SNORD126	SMAD3
	RNU6-1039P	0.248615	0.0875697		RASD1	0.134571	2.40895													CDKN2C	SPIRE1	DGAT2	PC
	SEMA3G	0.244726	2.0177		PLA2G2A	0.134558	2.57842													LGALS12	MTHFD2L	LOX	ITGB8
	WNT11	0.243892	1.59632		TIMP3	0.133319	3.11772													ZNRF3	ABCD3	ABCC3	EYA1
	LINC01239	0.243552	0.632896		COL4A1	0.132959	2.44693													ACSL1	ERCC8	TULP4	HIP1R
	PQLC2L	0.243074	0.976208		GJA4	0.132575	2.04713													SLC2A5	MPHOSPH6	CHI3L1	WARS2-AS1
	PLIN2	0.241512	2.46147		C3	0.131247	2.78598													SFRP2	PDE12	SLC25A20	MYEOV
	ADH1B	0.23796	3.07335		FAM213A	0.130235	2.05159													LAIR1	FUT8	KCND2	UBE2Q2P1
	EBF3	0.236182	1.46331		AOC3	0.130157	2.41812													LOC100132891	EXOC3L1	ARHGAP20	MYO1F
	CD209	0.235195	1.15273		DPT	0.129854	2.53245													RASGRP3	IDH1	SNORA65	HLX
	GSC	0.233744	0.659626		TM4SF1	0.129747	2.30855													TMEM104	PBLD	MTCH2	SMIM29
	RP11-311H10.4	0.233176	0.360092		ACSL1	0.129492	2.4593													ISOC2	FHL5	DEFB1	ACAN
	RP11-175K6.2	0.233066	1.07467		SCD	0.125208	2.64909													MXRA5	LOC101060604	MSTO1	DIS3L2
	EBF2	0.232479	1.40675		IL1R1	0.125099	2.10154													OLFM2	C1orf43	KANK4	RN7SL569P
	MEDAG	0.232347	2.24754		H19	0.124962	2.07619													ELOVL5	RHOJ	COL3A1	NSD1
	RP11-443C10.1	0.231714	0.20218		IGFBP3	0.124433	2.46899													CEBPB	COL25A1	MIR3936	RPL35P2
	AGPAT2	0.231687	2.67807		NNMT	0.123069	2.49345													MYEOV	GRID1	SNORD61	PTPN11
	AGTR1	0.230469	1.71838		LRRC32	0.122594	2.18607													GYS1	ARMC8	PPA1	ZNF678
	MEST	0.230033	2.00239		GNG11	0.121387	2.06717													MIR22HG	ZNF26	FGF1	SUFU
	AKR1C2	0.228673	1.77632		PLA2G16	0.120943	2.17408													KPNA2	C11orf58	AQP4	MTCO3P1
	LINC01697	0.228556	0.41214		CYR61	0.11993	2.88803													RTN4RL1	AP1S3	GSTT1	LOXL1
	ADGRL4	0.227702	2.02917		C1QTNF1	0.119845	2.19517													MME-AS1	SLC2A4RG	FAM171A1	FAM13A
	PNPLA2	0.226849	2.98059		CXCL12	0.119562	2.20097													CLMN	TTC40	S100A4	RN7SKP191
	GPBAR1	0.224558	1.03732		GSN	0.119139	3.27807													AGPAT2	NARR	SNORD116-26	RNU1-148P
	UPK1B	0.221271	0.53447		COL15A1	0.118472	2.00279													GRIN2B	RTN4IP1	CD151	LAMB2
	MARC1	0.220899	1.40198		ECSCR	0.11807	2.01112													SLC25A10	POSTN	ADAMTS12	LYPLAL1-AS1
	APOLD1	0.219923	2.23372		PDK4	0.11753	2.75754													ADRBK2	EXD2	RNA5SP159	NPR3
	LINC00545	0.21575	0.0953612		ACKR3	0.116795	2.10935													MIR596	TOLLIP-AS1	SNORD9	PTHLH
	INHBB	0.212775	1.84666		CAV1	0.116088	2.64112													HECW2	GLIDR	SLC41A2	DOC2GP
	ACACB	0.209263	2.16769		SLC2A3	0.114412	2.24852													CETP	TCAIM	ABCC6P2	LINC00476
	DGAT2	0.209013	2.07107		MAFF	0.11375	2.0598													FAM26E	CASC10	CDKN2B	PPP2R1B
	RP11-561I11.3	0.207672	0.46335		PODN	0.112967	2.22176													GLRX2	ZFYVE16	TRAV24	MXD3
	RP11-736K20.5	0.206965	1.24484		CXCL14	0.112021	2.52443													ADORA1	CSNK1A1	LHCGR	MIR3188
	FOLR2	0.206905	1.82776		SDPR	0.111503	2.03702													ZNF703	PEX13	KIAA0754	HAUS4P1
	ADAMTS4	0.206137	1.75386		TGFBR2	0.110229	2.49192													TPRG1-AS1	UNC13C	MEGF9	SH3GL3
	ARHGEF15	0.20605	1.85093		ZFP36	0.110096	3.1167													KLF14	RASGRF2	NOTCH3	H2BC5
	RP11-733O18.1	0.204261	0.376509		RNASE1	0.108981	2.70767													COQ10A	C10orf90	SVEP1	ABCA1
	CEBPA	0.203969	1.94812		STAB1	0.108916	2.16641													MIR3180-4	BC042372	SNORA70F	HCAR1
	SPAAR	0.199518	1.09785		AOX1	0.108868	2.05452													FAM99B	SEPT7P9	ACAA2	LINC02571
	CFD	0.198293	3.2443		KCTD12	0.108726	2.04491													RN5S124	LOC375196	PLBD2	PPARG
	TNN	0.19706	0.488816		EPAS1	0.107632	2.61664													FGFR2	C20orf202	MIR1205	HOXC5
	GALNT15	0.197019	2.19041		LUM	0.107375	2.47253													AXIN2	PPA2	POPDC3	CCDC91
	FZD4	0.19659	2.13352		ESAM	0.10637	2.29864													TRDJ3	LOC100287015	FAM118B	ZBTB38
	AC135178.7	0.195988	0.668255		MYC	0.105614	2.21551													FGF12-AS3	ANKRD13C	BRWD1-AS1	AHNAK
	F13A1	0.193843	2.03395		PLTP	0.10474	2.39297													DHRS11	LY86-AS1	GPR135	GIPR
	GPIHBP1	0.193454	1.92118		KLF6	0.104635	2.35964													EHBP1	TBC1D31	SNORD46	SLC44A4
	OR7E13P	0.192565	0.210549		SERPINF1	0.104532	2.72287													C1orf185	COL1A1	TNS3	HLA-DQA1
	STEAP4	0.19237	1.91636		GGT5	0.104416	2.15545													PMEPA1	IGSF10	NOP10	TRIP11
	LILRB5	0.192087	1.64545		CAT	0.104211	2.22777													LRRTM4	C15orf37	TMEM140	VEGFB
	FASN	0.190755	2.52201		EGR1	0.103189	2.62449													URB2	ARPP21	SCPEP1	H3C8
	SOX17	0.19063	1.75534		EGFL7	0.102778	2.27187													RCC1	KLHDC4	PKI55	ALG9
	SPRY1	0.18777	2.32765		EHD2	0.102607	2.49761													NNAT	LOC100133920	PLIN4	SMCHD1
	PRRT4	0.187615	0.966593		EPS8	0.101858	2.05138													LOC646513	LOC153577	RTN4RL1	HOXC13
	HCAR1	0.186248	0.62758		LAMA4	0.101804	2.00767													LRRC59	FBXL13	PDE8B	PRRX1
	MGST1	0.185974	2.15295		ITGA7	0.101743	2.3237													PLEKHH1	LPP-AS2	KCNK15	EFR3B
	PKD1L2	0.185556	0.699595		LAMC1	0.101738	2.30449													ERBB4	LAYN	SCFD2	ZBTB4
	MEOX2	0.18519	1.70967		RAMP3	0.101487	2.02392													HEXIM1	LINC01330	PDZD2	FHOD1
	RP11-234K19.1	0.184353	0.372425		JUN	0.101462	2.68657													SAA2	RP11-85A1.3	SMYD2	ZC3H11B
	RP11-211G23.2	0.183767	0.247051		SAA1	0.100725	2.82782													MIR143	CHD1L	CYP7B1	COL24A1
	COL25A1	0.182422	0.859553		F3	0.0997399	2.17961													KLHDC8B	LEPR	ACTN1	PFKFB4
	BOK-AS1	0.182199	0.00771301		LHFP	0.0995983	2.34415													PGP	SLFN5	FAT2	UHRF1BP1
	PALMD	0.182108	2.15019		KLF2	0.0991429	2.30864													CKB	TMEM17	SPON1	PACS1
	CD248	0.181375	2.46107		TNFAIP2	0.0987142	2.15878													LOC100129662	C14orf37	NRP2	FILIP1
	RP5-965F6.2	0.181106	0.483984		NFIL3	0.0985824	2.26348													PTPLA	ITSN1	DLGAP1-AS5	BCKDHB
	SVEP1	0.180941	1.76018		FADS3	0.0985591	2.18115													PLD6	ZNF230	TMEM138	MTMR11
	PPP1R1A	0.180712	2.13459		FSTL1	0.0985347	2.50723													ARL4D	MCPH1	NPR3	SEC16B
	NXNL1	0.180484	0.216502		NR4A1	0.0983452	2.50308													FAT2	RP5-1092A3.4	MIR3156-2	MFAP2
	C4orf32	0.179952	1.36023		AKAP12	0.0974817	2.09023													CXXC5	IGFBP7-AS1	ATR	MIR588
	SIGLEC1	0.178591	1.40084		EMP1	0.0973234	2.31299													ADAMTS4	RP1-265C24.8	LOC100507657	CCDC92
	LINC00989	0.178497	0.746101		LIMA1	0.0966129	2.08116													ANKRD9	LOC101927870	DHDDS	SLC38A11
	RP11-834C11.8	0.178431	0.457128		STOM	0.0965636	2.64349													LOC653562	LINC01142	MN1	SMOC2
	CMA1	0.177525	0.778814		TNFRSF1B	0.096332	2.00577													TM4SF18	ZNF286A	DDR2	KCNQ1
	LYVE1	0.177326	2.0721		WISP2	0.0958522	2.04272													SLC16A7	MYO16	XPOT	PLXND1
	GPC3	0.175811	2.04181		CD68	0.0956255	2.18225													HOXC8	GRK5	ITGA6	SH2B1
	RP11-136K14.1	0.174888	0.0324048		S100A4	0.095056	2.75004													PWWP2B	LOC401068	GNG2	MSL2
	VWF	0.174714	2.40273		TXNIP	0.0945976	3.31006													HSPB7	LOC101926960	SNORD59B	FNDC3B
	RDH5	0.173989	1.81401		S100A10	0.094242	2.68758													HMBS	RABEPK	PLAC9	DNAJC27-AS1
	AVPR2	0.173743	1.0914		MMP2	0.0938628	2.63637													DCUN1D3	EIF2B5	CORO1C	CMSS1
	PLXNA4	0.173129	1.10973		CRIM1	0.0938026	2.05195													KCNK15	RECK	SKP2	AK4P2
	CPXM1	0.172848	1.86179		ELOVL5	0.0936728	2.10006													FADS3	LOC100131262	RNY3P6	HOXC4
	CPM	0.17273	1.75972		HSPB6	0.0934193	2.65381													HSPA8	MGC16275	ANGPT1	STX1B
	PRKAR2B	0.172291	1.98209		THBS1	0.0932835	2.42006													PPARG	ZNF17	SEMA3G	ITIH1
	AREG	0.172067	1.60389		ADAMTS1	0.0931929	2.43762													SCARNA20	FN1	RNU5E-1	LINC01485
	ADRA2A	0.171689	1.81612		DUSP1	0.0926224	3.1287													TOMM40L	PIGW	OR2A42	NOTCH4
	CCRL2	0.171665	0.898049		LAMB1	0.0923536	2.2508													C5orf64	GIGYF2	HSPA12A	PADI2
	AVPR1A	0.171601	1.36343		IFI27	0.0923007	2.2408													KIAA0040	C14orf180	MIR3613	TBX4
	F2RL3	0.170486	1.26316		C1QC	0.0922795	2.29381													TRDJ2	LOC100505609	C11orf24	TGFB2
	SRPX2	0.170395	1.57356		PDGFRB	0.092144	2.38948													MIR3978	DNM3	FADS3	ACVR1C
	AC108142.1	0.169545	0.120487		C1QA	0.0918612	2.31569													MSMO1	C1orf53	FSTL3	HLA-DRA
	MIR8083	0.168128	0.0124006		NID1	0.0916811	2.25185													COL15A1	C3orf55	PLA2R1	TBX18
	CDH5	0.167964	1.99064		MT2A	0.0907712	3.02579													LOXL1-AS1	FLJ37786	ARHGAP21	GYPA
	RP11-54A9.1	0.167397	0.340795		TSPAN4	0.0904207	2.00379													PAK1IP1	MPV17L	C20orf24	COL9A3
	ANGPT4	0.167295	0.905638		ENPP2	0.0903687	2.00195													MIR1260A	C1orf85	MIR1911	DNAJC27
	C10orf10	0.167023	2.88488		APOD	0.0900056	3.25039													B4GALT5	TSPAN3	NDUFAF5	CROCC
	OR2S1P	0.166488	0.310747		PLPP1	0.0896124	2.36596													CA3	LINC00924	ZNF518A	HCAR3
	RP11-100L22.1	0.166199	0.0464792		DHRS3	0.0895883	2.2514													VLDLR	HTATSF1P2	MIR4772	RPL6P2
	GPR4	0.165318	1.64856		SERPING1	0.0894367	2.9586													RN5S246	FAT3	OSBPL11	CDK6
	LIPE-AS1	0.165147	0.645522		AQP1	0.0890885	2.76598													DHCR24	CNTLN	TEX2	PTPRG
	FAM124B	0.164793	0.66314		NAMPT	0.0889802	2.12203													MID1IP1	ZNF611	HACL1	HLA-DRB1
	CALB2	0.164709	2.08347		ASS1	0.088972	2.28377													PLA2G4A	LOC158402	SLC7A4	RAPGEF3
	SRPX	0.164344	2.4596		MYO1C	0.087781	2.26269													RAB42	RP11-73K9.2	AKR1C3	NEK4
	MS4A4A	0.164316	1.57295		CYBRD1	0.087727	2.37584													MVK	LOC101928047	LOC100129216	CDC42EP3
	ITIH5	0.163896	1.90459		DCN	0.0872285	2.60551													PNO1	AX747750	RBM12B-AS1	RPL3P2
	AC007743.1	0.163705	0.953079		VIM	0.0872177	3.18818													CCDC107	TADA1	CALU	GOLGA6L4
	SOCS3	0.16316	2.44414		MAOA	0.0870534	2.04994													SUOX	LOC727916	PRHOXNB	HCAR2
	VSIG4	0.163159	2.0444		C1S	0.0864584	2.71151													NPR3	LOC101928505	RDH5	H4C4
	LINC02202	0.162381	0.766052		TINAGL1	0.086403	2.19974													UBTD1	SMIM7	NMT2	SLC39A8
	KLF14	0.162345	0.0103445		FOS	0.0859884	2.66456													SLC2A4	ZCCHC10	AIMP2	LINC02160
	CD93	0.162259	2.03691		TYMP	0.0856173	2.10777													SPRY4	CBR3-AS1	ABHD4	CUX2
	CTD-2263F21.1	0.162082	0.533442		SDCBP	0.0850576	2.33679													MIR4799	LINC01093	LINC00965	THAP12P9
	CTD-2224J9.8	0.1616	0.334796		PTRF	0.0848045	2.82347													CDO1	LOC728084	ASAH1	MEF2D
	ADAMTS15	0.161434	1.45771		GPX4	0.08463	2.78241													LOC100129233	INO80C	ITGB5	RBBP8
	RP11-736K20.4	0.16104	1.42732		SHANK3	0.0845068	2.03469													MAL2	NUB1	ACOT6	RFX7
	CILP	0.160772	1.73338		COL4A2	0.0844827	2.43716													DGAT1	LINC00960	VTRNA1-2	USP8P1
	RP11-392O17.1	0.160344	0.283833		C7	0.0842488	2.58261													MVD	TBX18	TPGS2	GLI2
	C2CD4B	0.159721	1.20358		PHLDB1	0.0839346	2.00811													FASN	GPATCH11	FLJ35024	HNRNPA1P67
	AC005550.3	0.15948	0.0419727		HLA-DMA	0.0838278	2.0122													ECHDC1	LINC00478	AARS	ADAMTS6
	AFAP1L1	0.15935	1.671		SELENOP	0.0838256	2.26149													FAT1	LINC01186	CCDC80	LCORL
	ADRB2	0.159063	1.35711		UAP1	0.0833879	2.0255													CTPS1	MDFIC	HIPK2	SART1
	CLDN5	0.159046	2.34923		GADD45A	0.0832431	2.07104													C11orf24	FAM66B	COPG1	LINC01370
	FAM89A	0.158608	1.62387		IFI16	0.0830881	2.06051													USP33	SLC25A34	EHBP1	ATP6V1G2-DDX39B
	PECAM1	0.158108	2.36031		ENG	0.0828488	2.44555													HSPB8	C11orf57	RNU7-54P	CEP295
	ADGRF5	0.157758	1.98802		VEGFB	0.0827407	2.49242													ADIPOR2	ZNF713	TMEM56	RNU6-1151P
	LINC02104	0.15771	0.340608		FCGRT	0.082518	2.31624													COL3A1	LOC284242	FOXQ1	LTBP1
	HRASLS5	0.156776	1.35627		CD14	0.0824892	2.0134													LRRTM2	LOC645485	FAM66B	NOG
	RP11-823E8.3	0.156169	0.898168		ESYT1	0.0822982	2.11454													GPR37	ITGA1	NNT	LINC02747
	BMP6	0.156101	1.40388		TNS2	0.082031	2.48924													HNRNPAB	LOC100129455	AES	CIBAR1P1
	MYCT1	0.155528	1.61922		C1QB	0.0819746	2.31557													RNU5F-1	TSPYL1	LTBP2	LINC01780
	PROCR	0.154992	1.96385		RNASE4	0.0818923	2.16189													MIRLET7C	RP11-112L7.1	PTRF	USP21P1
	NWD2	0.154884	0.0864433		NOTCH3	0.0813125	2.06601													LOC100505573	RP11-37C7.3	STK38L	DOCK3
	TBX15	0.154871	1.40516		CDKN1C	0.0810322	2.07764													PRKCD	LOC339975	LIPE	SLC12A4
	ROBO4	0.154485	1.91602		PIM1	0.081006	2.05754													DLL4	LINC00242	MIR512-2	TSBP1-AS1
	LINC01914	0.154476	0.54555		LRP1	0.0810035	2.27721													LOC100505676	NBEAL1	MIR512-1	MAFB
	RP11-405M12.3	0.153988	0.0810948		PDLIM1	0.0807503	2.45577													BCL9L	ZNF382	KLHDC8B	NPPC
	MRC1	0.153529	1.57326		SPARC	0.0806443	3.09036													SNORD116-1	LOC645513	ACTN4	SLC7A10
	ANGPTL2	0.153273	2.19369		CEBPD	0.0804936	2.53726													STK32A	ZNF578	LOC100507639	ZCCHC8
	TCF15	0.153001	0.827627		PPP1R15A	0.0800459	2.27172													PHF23	LDHAL6CP	SNORD59A	NCKIPSD
	STX11	0.152758	1.50392		PHLDA3	0.0799844	2.06634													C14orf180	TRAF3IP2-AS1	ALAS1	TMED2-DT
	TNFSF14	0.152371	1.09367		LGALS3	0.0798526	2.65022													NANOS1	CCDC88A	FAM98A	RPS17P5
	MMRN2	0.151971	1.95783		GADD45B	0.0794901	2.5266													FAM49B	RP11-342L8.2	SPTAN1	VRK2
	GPR146	0.151827	1.17809		SLC29A1	0.0793051	2.13982													FHOD1	LOC100129029	MYL9	MAPT
	RP11-1070N10.3	0.151495	0.578422		FOSL2	0.0790663	2.24266													TSGA10	RNF216	HIST1H1E	MTRF1LP2
	MAP1LC3C	0.151172	0.991889		CDKN1A	0.0789327	2.3978													NID2	CTB-12A17.3	PURB	PKN2-AS1
	ADAMTS12	0.151164	0.819058		IFNGR1	0.07884	2.22041													FZD5	LOC285419	PSMB5	BSN
	GPX3	0.151095	3.52841		MT1X	0.078481	2.76566													CYSLTR2	LINC00869	GDF15	TET2
	SMIM3	0.151003	2.17024		TACC1	0.078097	2.03964													SLC1A3	TVP23A	NAV1	WDR35
	ANGPT2	0.150902	1.08173		HLA-E	0.0780493	3.07616													MOGAT2	LOC101929717	CDH20	TMEM241
	RNF125	0.150446	1.11752		CTSK	0.0780364	2.29739													FAH	LOC401463	DENND5A	DHFRP2
	RAMP2-AS1	0.150394	1.1182		CEBPB	0.0779827	2.35077													AIM1	LOC102724718	MAS1L	CT70
	NMB	0.150027	1.67355		HSPG2	0.0778939	2.10594													DDIT3	FLJ35934	SGK2	RN7SL417P
	CLEC3B	0.149887	2.41072		CCDC69	0.0770923	2.08154													TUBB4B	ZBED3-AS1	GARS	CREB3L2
	NOTCH4	0.149107	1.82074		MCAM	0.0767046	2.50876													PTCH2	P4HB	TAF13	DNM3
	HMGB3P10	0.148911	0.196725		ITGB5	0.0766913	2.12393													CDR2L	LEKR1	SPATA9	SDHB
	ADAMTS5	0.148683	1.38288		SHC1	0.0766236	2.09742													CCND1	SEPT7	ALDH4A1	RBPJ
	ADAMTS9	0.148628	1.56937		IGFBP4	0.0764055	3.07898													ABCB6	LOC100506411	GRB14	EYA2
	ACER2	0.148485	1.03121		RBM3	0.0762045	2.32903													SLC22A3	MAF	SLC29A4	PPARD
	HMGN2P15	0.147935	1.43319		SLC25A1	0.0759625	2.15667													RRS1	BAIAP2-AS1	BST1	TRIB1
	RP11-664I21.6	0.147767	0.822335		BNIP3L	0.07544	2.11578													SLC29A2	PDXK	LNPEP	RPL26P19
	RP11-696F12.1	0.147509	0.299395		PRDX6	0.0754111	2.60107													SURF4	OR4C1P	CLEC3B	CYTL1
	HID1-AS1	0.147158	0.57968		KLF4	0.0748917	2.14148													DYNLL2	UROS	MIR628	PITPNM2
	CXorf36	0.147022	1.62852		FTL	0.0748538	3.9434													SLC27A4	RP11-533E19.5	ENPP4	H3C9P
	BARX1	0.146913	1.02859		ZFP36L2	0.0748264	2.5336													FAM72A	LINC00240	RAB30	GLYCTK-AS1
	MFAP5	0.146765	1.98208		ANXA5	0.0747181	2.81019													PLIN4	LOC100505812	WDR7	STC1
	CHRDL1	0.146663	2.21717		GLUL	0.0747108	2.7507													C9orf91	ZNF826P	CKMT2	HLA-S
	SYNE3	0.14663	1.37325		KLF9	0.0744549	2.15998													DSEL	ZNF93	MIR425	LMAN2
	S1PR1	0.146015	2.22731		VAMP5	0.0744404	2.25656													RHOXF1	INTS4	TSHZ2	HOXC12
	TRDC	0.145519	1.05344		PICALM	0.0742938	2.27895													HSPA2	ZNF718	SLC1A1	HLA-DQB1
	ADM	0.145363	2.37505		GNS	0.0740838	2.05925													KIAA0284	LOC102724927	MIR3690	RN7SL178P
	NEDD9	0.145329	1.78326		CTSL	0.0738535	2.21768													SNORA77	NMNAT1	MMD	C11orf72
	HBEGF	0.143972	1.87554		TUBB6	0.0738262	2.11162													PREB	AC005224.2	KTI12	CDCA2
	LINC00968	0.143785	0.59563		SERPINH1	0.0737985	2.02928													LTV1	LOC101928818	SLC9A7	SUZ12P1
	AOC4P	0.143254	0.886745		GPNMB	0.0737081	2.10633													PALLD	RP11-179B15.6	UGGT1	RPL21P2
	RAMP2	0.142653	2.36655		HLA-DRB1	0.0736716	2.68386													SERTAD1	SLC29A4	KLHL5	SNRPC
	SIX2	0.141861	1.04323		SAT1	0.0734701	2.74415													LETM1	RHEBL1	ATP6V0E1	ADAP2
	CD34	0.141803	2.01829		HLA-DRB5	0.073346	2.0057													DBI	ABCA1	DRD1	TUBB8P9
	bP-2189O9.2	0.141547	0.382805		EFEMP1	0.0732041	2.42225													FAM171A2	XRN1	NOMO3	SHISA5
	LHX6	0.141354	1.12067		C1R	0.073163	2.90103													C9orf69	GBP1P1	C4orf19	COQ8A
	RARRES1	0.141237	2.05219		BCL6	0.0726992	2.30562													PPIL1	TCEB3	PPAP2A	TSEN2
	ZNF366	0.141232	0.803877		PXDC1	0.0722956	2.13278													C16orf87	STARD7	RNY4P4	CHMP1A
	ACKR1	0.140273	2.41252		RGCC	0.0722893	2.30309													EEPD1	C1D	LINC00552	LINC02120
	CCL8	0.13975	0.585775		IFITM1	0.0721475	2.59683													BHLHA15	WARS	DIS3L	MRAS
	GFPT2	0.13956	1.86546		IL6ST	0.0719151	2.06179													STC2	MARCKSL1	MID1	TSHZ2
	TMEM132C	0.139504	1.41867		VAT1	0.0719117	2.34897													PLEKHO2	PHB	ENO1	KRT18P51
	PDE3B	0.139445	1.14459		RHOQ	0.0717537	2.06942													HEATR3	HSPA9	BMP2	BDNF-AS
	EBF1	0.139404	1.67632		MMP14	0.0716208	2.31517													LAMB3	GPX1	AKR1B15	BTN3A2
	FOSB	0.138972	1.64315		GPX1	0.0712401	2.58992													KLC2	ARL6IP5	PNMA1	HOXA11-AS
	PFKFB3	0.13891	2.30204		LGALS1	0.0711661	3.1798													IGHV1-12	STMN1	MIR4666A	NPAS4
	CD163	0.138339	2.11633		BTG1	0.0711391	2.22855													CUEDC1	ACO2	DYNC1H1	ARNILA
	RBP4	0.138167	2.62506		ADAM15	0.0710689	2.06401													WWC1	PLOD1	LAMB3	RN7SKP42
	PCOLCE2	0.137928	1.85771		SPTBN1	0.0709046	2.28159													IDH2	SCD	FADD	TAOK2
	PLVAP	0.137892	2.61001		SLC9A3R2	0.0706526	2.10169													RBPMS2	CTSB	EHD2	NELFE
	MLXIPL	0.137299	2.0198		SOD2	0.070585	2.03313													HIST1H3E	DHCR24	RGN	SERPINH1
	TIE1	0.137058	1.70927		FKBP5	0.0703464	2.03595													ACBD4	CKB	CYB5R3	LINC01625
	SIM1	0.136928	0.182623		ERRFI1	0.0700979	2.18642													LOC100128668	PALLD	C9orf172	FBN2
	GABRE	0.136895	1.93352		A2M	0.0700675	2.83746													ACTA2	SEP15	SNX16	DACT2
	RP4-575N6.4	0.136844	0.645193		TNFRSF1A	0.0698573	2.17983													MID1IP1-AS1	AHCY	TTC3P1	C12orf65
	RP1-41C23.4	0.136699	0.336626		VEGFA	0.0697839	2.18968													SMCR7L	RPLP2	ENTPD5	ENPP7P7
	FBLN2	0.136308	2.33223		JAK1	0.0694888	2.0472													PHGDH	HSBP1	OR5V1	SLC38A9
	NPR1	0.136164	1.99327		FERMT2	0.0693517	2.05764													SNORA80	HMGN1	THSD7B	ZNF423
	BNC1	0.135706	0.958546		JUNB	0.0692312	2.78655													ACSL3	CCND2	HAVCR2	HLA-C
	DMRT3	0.135678	0.40104		ECE1	0.0688587	2.08293													SLC9A3R1	SEPHS2	TBC1D16	KHDC4
	RP11-474O21.5	0.135632	0.902541		MSN	0.0688489	2.36792													SERPINH1	PPIB	AQP11	DDAH1
	MT1M	0.135529	2.1712		PLPP3	0.0688087	2.21365													LEP	ACTA2	TMEM164	LINC01505
	CYYR1	0.135064	1.72373		ANXA1	0.0687709	2.5043													NAV3	PDHA1	MIR4470	USP37
	RETSAT	0.13502	2.16517		SRGN	0.0686655	2.53364													CAP2	SSR4	FDX1	ZNF354C
	RHOXF1-AS1	0.134838	0.474683		SAMHD1	0.0686438	2.09868													KIAA0664	PRDX2	FBXO22-AS1	CEBPA-DT
	RASD1	0.134571	2.40895		ALDH2	0.0685964	2.01439													SLC24A3	RPN1	BVES	TBX2-AS1
	PLA2G2A	0.134558	2.57842		CD74	0.0684361	3.06684													TPRG1	PAICS	AMPD3	IPO9
	CYGB	0.134166	1.96387		COL6A3	0.0684202	2.16479													VTRNA1-3	MMP2	NOMO2	RDM1P2
	VWFP1	0.133985	0.0334861		CD151	0.0683605	2.46706													TMEM135	SF3B1	KRTAP10-5	EHBP1L1
	LINC01537	0.133871	0.70398		CD99	0.0683435	2.40885													SLC35B4	SMARCC1	PSAT1	QSOX2
	AF146191.4	0.133648	0.195788		METTL7A	0.0681838	2.14432													GPR180	CPE	EPB41	NFATC1
	FAM180B	0.133567	0.690964		ANXA2	0.0680881	2.55566													CDH20	ACLY	MSANTD4	MAST3
	EGFL6	0.133521	0.727279		IFITM3	0.0680715	3.20695													MRAP	ECHS1	PKM	WDR81
	CTD-2033D15.3	0.133491	1.32821		RPLP2	0.0680251	3.29427													ABHD15	IGFBP7	MYL12A	RN7SKP33
	AIFM2	0.133378	1.59082		CCNL1	0.0679989	2.13268													MDFI	PCNA	OR51A4	SSPN
	CD28	0.133365	0.445701		CFH	0.067909	2.0551													CSRNP2	RRBP1	TBC1D4	SMIM23
	TIMP3	0.133319	3.11772		C11orf96	0.0678934	2.49174													MARK1	LGMN	ALDH18A1	MAPKAPK5
	CTD-3193K9.11	0.133085	0.980197		SNCG	0.0678492	2.14637													DUSP10	BGN	ABCC1	CEP63
	COL4A1	0.132959	2.44693		BHLHE40	0.067679	2.40836													TUFT1	FDPS	FGD5P1	HSPA4
	NRP1	0.132834	1.8068		FHL1	0.0676653	2.64706													CCND2	DAB2	PSMD1	HOXA7
	CLEC14A	0.132828	1.99945		BST2	0.0672491	2.4227													RARB	TOP2A	LOC148696	PPIAP9
	KDR	0.132675	1.77302		FKBP1A	0.0671082	2.46075													DACH1	NREP	SNORA84	RNF135
	GJA4	0.132575	2.04713		B2M	0.0667684	3.29787													SNAPC5	ENC1	NOMO1	MNS1
	ABCA9	0.132469	1.73741		MXRA8	0.0666265	2.21112													PDXP	CST3	L3HYPDH	LINC01149
	FPR3	0.13245	0.974037		EPHX1	0.0662565	2.40552													TNFAIP8L1	DPYSL3	GALNT1	POC1A
	CYP1A1	0.132248	0.511637		POLR2L	0.0662334	2.39636													HSPH1	EIF4E	MIR422A	RBMS1
	DLL4	0.132214	1.61298		RHOB	0.0662043	2.98214													TUBG1	COL6A3	SYNPO	OTUD4
	CTD-2154I11.2	0.132206	0.164607		PNRC1	0.0661637	2.23029													CCDC75	PPIF	MECR	PNPT1
	RP11-342D11.2	0.131773	0.139366		TMSB10	0.0660991	3.4629													MRGPRF	PRCP	PCDH9-AS4	PPP1R3B
	WARS2-IT1	0.131686	0.0122972		CYB5R3	0.0655849	2.51503													AFF2-IT1	MYH11	OR2V1	DUT
	C3	0.131247	2.78598		TMSB4X	0.0654451	3.43558													NDUFAF5	LAMB1	MGC39372	MLXIPL
	RP11-481J13.1	0.131196	0.174368		ZFAND5	0.0652831	2.1972													BAMBI	IGFBP4	NLN	NRXN3
	TRHDE-AS1	0.131032	1.21752		CD59	0.0650039	2.69399													TMEM138	NCBP2	SLC25A51	UQCRHP1
	ATF3	0.130944	1.99436		TNKS1BP1	0.0648479	2.03644													TBC1D10A	SAR1A	NTM-IT2	WNT2B
	MSR1	0.130841	1.00007		PIM3	0.064772	2.16597													TMEM164	CLIC4	MIR1253	WARS2-IT1
	TFPI2	0.130788	1.37719		ITGB1	0.0644764	2.28757													OSBPL11	SORD	SLC16A2	CFAP65
	IGF2	0.130766	1.92781		HLA-DRA	0.0643909	2.80265													DOLK	FSCN1	OR1J1	TMED7
	LINC01140	0.130682	0.894867		BCAP31	0.0641772	2.35055													ABCC6P2	UQCRQ	C17orf100	ILRUN
	MARCO	0.130287	1.36108		CAPN2	0.0639486	2.07597													UQCRFS1	NME1	TRGV10	RILPL2
	PRG2	0.130239	0.734948		CRTAP	0.063948	2.14011													TNFRSF10D	PODXL	FAM43A	RPS3AP50
	FAM213A	0.130235	2.05159		RPS4Y1	0.0637547	2.33483													PNMA1	FAT1	TUBB2A	LIN28B
	RP11-661A12.5	0.130235	0.671839		HLA-DPA1	0.0636989	2.14694													AQP11	SEC23B	HPS5	PXYLP1
	AOC3	0.130157	2.41812		NFKBIA	0.0636339	2.45821													RN5S307	ALDH9A1	RNF141	BCDIN3D
	DPT	0.129854	2.53245		SEC11A	0.063517	2.1368													LPCAT3	CYB5B	OR10Q1	SLC35D2
	TM4SF1	0.129747	2.30855		TMBIM1	0.0633777	2.33699													RN5S269	SCARB2	SOS1	THBS3-AS1
	CCL14	0.129718	1.91039		STAT3	0.0633204	2.12292													MNF1	HSPG2	ACTR1A	TBC1D10A
	ACSL1	0.129492	2.4593		PER1	0.0632963	2.27727													MED8	ITGA6	MIRLET7G	ALDOAP1
	PTGER3	0.129026	1.30196		MYADM	0.0631703	2.11604													DNAJB1	SMC4	PAM	BAG6
	ABLIM3	0.128493	1.92071		MYH9	0.0628721	2.67673													SERTAD3	TIMP1	MIR3689C	C2-AS1
	RP11-155G14.5	0.127674	1.14251		SORBS3	0.0626659	2.17402													ODZ4	MARCKS	MAP2K1	TNXB
	PDGFB	0.127632	1.66411		EIF4A1	0.062607	2.62301													NACC1	GYS1	CLPTM1L	SLC22A3
	PCAT19	0.127588	1.26646		MYL12A	0.0625454	2.46482													EVI5L	TPD52	CLMP	STIMATE
	C1QTNF9	0.127517	0.298093		S100A13	0.0622844	2.06238													MPV17L	ELAVL1	TLN2	HOXC13-AS
	EDN1	0.127137	1.63293		MCL1	0.0621885	2.47116													LSM10	LUM	ID1	MUC22
	TPRG1-AS1	0.127009	0.323149		DDAH2	0.0620807	2.07531													CARS	MTHFD2	WISP2	ERI1
	MMP19	0.126997	1.71182		MT1E	0.0620154	2.31392													CYP26B1	FBLN1	INTS5	TDRD15
	DOCK11	0.126704	1.57469		AHNAK	0.0618913	2.5221													SUB1	DHCR7	PPIL1	UBE2Q2P8
	AC008063.2	0.126637	0.152164		FTH1	0.0617621	3.34935													C3orf55	AEBP1	UNC13B	ATP6V0A2
	TNFRSF4	0.125997	1.08806		S100A6	0.0617235	3.21018													PUS7	ENG	MIR432	MSRA
	RP13-1016M1.2	0.125926	0.431229		TNIP1	0.0616094	2.02634													SGCG	SUPT7L	SLC25A30	ITGB8-AS1
	BCL6B	0.125922	1.33185		FBLN5	0.0615715	2.11207													SLC5A6	COL3A1	ISOC1	AMZ1
	KLF7-IT1	0.125766	0.221451		FCER1G	0.0613304	2.01971													MRAS	PON2	ALG11	IHH
	BMX	0.125632	0.97717		CD63	0.0611521	2.78169													RN5S354	RRM2	ZYG11B	C3orf18
	APOL3	0.125479	1.74267		PGD	0.0609196	2.1545													TRDC	AKR1A1	ADAMTS10	VCAN
	FCGR2B	0.125211	1.2099		VAMP3	0.0607865	2.12485													POLR3B	PLK2	FAM106A	TRMT11
	SCD	0.125208	2.64909		PMP22	0.0607109	2.53003													GPC6	NASP	CMTM4	CALM2P1
	HLX	0.125157	1.67117		LMNA	0.0603742	2.26568													FTSJ2	NDUFA6	NKAPL	CST6
	TACR1	0.125125	0.85689		NPC2	0.0597792	2.08009													DNM3OS	LTF	SNX33	XKR6
	IL1R1	0.125099	2.10154		APMAP	0.0596644	2.15759													LOC285033	RPL38	TMEM189	BCKDK
	H19	0.124962	2.07619		TAGLN2	0.0596352	2.60327													NDUFAF4	BCKDK	SLC30A6	IGFBP3
	TM4SF18	0.12478	1.21219		RPS20	0.0595376	2.8562													RAI1	FIBP	OR5H2	COL6A1
	EDNRB	0.124552	1.82557		BTG2	0.0594977	2.35909													SLC7A10	RAI14	RNH1	NISCH
	IGFBP3	0.124433	2.46899		HLA-B	0.0593856	3.32495													PCBP3	MX1	PEG10	STIP1
	CTD-2553C6.1	0.12392	0.0596959		TRIP10	0.0593849	2.14207													CTGF	TSPO	ZDHHC2	ABT1
	TMEM37	0.123717	1.60002		RHOA	0.0590966	2.79382													NECAB1	MCM2	SLC35G1	BCAS3
	AKR1C1	0.123615	1.47389		ZFP36L1	0.05906	2.54099													FKBP14	COX7B	SLIT2	CRYAB
	PCK1	0.123563	1.82503		ANXA6	0.0590191	2.28731													LONRF3	GAS6	SNURFL	MIR148A
	NR4A3	0.123542	1.32217		COX14	0.0589188	2.02861													ESRRG	TMED5	SLC30A1	STIMATE-MUSTN1
	CCDC178	0.123519	0.389788		CREG1	0.0588127	2.10264													LPIN1	DKK3	PREB	NFS1
	CLEC10A	0.12348	1.08745		GNAI2	0.058349	2.23825													PRR5-ARHGAP8	FADS2	AHNAK	RNASEH2C
	LINC01235	0.123208	0.366292		DDX3X	0.0581565	2.14387													LYZL2	UQCRH	MYO5A	FER
	NNMT	0.123069	2.49345		CTSZ	0.058123	2.44485													SRCRB4D	SLC16A1	ACAD9	MICA
	AP001189.4	0.122971	1.01583		SPARCL1	0.057984	3.0134													TSKU	TRIB1	MAN1A2	HAGHL
	CKS1BP1	0.122964	0.421893		ATF4	0.0579359	2.73742													SFXN1	TSPAN7	STK17A	RABEPK
	CTSG	0.122696	1.20991		PCOLCE	0.0578443	2.05898													VGLL3	ACTG2	TMEM69	CCDC3
	LRRC32	0.122594	2.18607		ST6GALNAC6	0.0577765	2.16698													OSCP1	C14orf2	DPP3	SIK2
	AKR1C3	0.122538	1.83691		TIMP2	0.0577262	2.60835													AIFM2	MGP	MYO1C	Y_RNA
	ICAM2	0.122328	1.80263		UGP2	0.0576103	2.11536													LOC100652886	SREBF1	KNOP1	BTNL2
	RP11-322E11.5	0.122304	0.392799		IFITM2	0.0575697	2.76923													FAM71A	FABP5	AIM1	RPL31P12
	CH25H	0.121784	1.13201		ARHGDIB	0.0572166	2.25234													MFAP3L	SPOCK1	PSENEN	RPSAP52
	HOXC-AS1	0.121661	0.875807		RRAS	0.0569458	2.42291													YWHAG	ACADS	LINC00260	CNPPD1
	ETS1	0.121493	1.98082		BTBD6	0.0568957	2.05731													SPON2	SEC24D	LOC100129550	ARIH2
	GNG11	0.121387	2.06717		RTN4	0.0568808	2.32241													HLX	SERPINA3	COBLL1	SLCO6A1
	FGF10	0.121146	1.03449		TYROBP	0.0568803	2.13683													PRUNE2	CARS	ECEL1P2	KLHL2P1
	PLA2G16	0.120943	2.17408		LAPTM4A	0.0567748	2.66307													AKT1	COL1A2	C5orf48	TMEM175
	CALCRL	0.120897	1.45234		TPT1	0.0567731	2.96946													SOX9	IGF2	LOC100130899	HLA-B
	SLIT3	0.120853	1.87264		CD81	0.0567264	2.758													OSR1	IFI27	PGBD4	IGF2BP2
	CTHRC1	0.120309	1.63096		CDV3	0.0566121	2.01976													NEIL2	IGSF3	MRPL23-AS1	HLA-DRB9
	PKHD1L1	0.120181	0.917576		SOD3	0.0565768	2.43941													HEPN1	MPC2	PTPRS	RNA5SP110
	DLC1	0.120136	1.61067		TSPO	0.0564117	2.35197													AAED1	DBI	LOC100132891	HCP5
	ACKR2	0.12013	0.612581		FABP5	0.0564093	2.15364													MID1	ST5	OR52E6	NCR3
	SNAI1	0.120073	1.44054		ADH5	0.0563336	2.12188													SNTB1	CTSK	EEA1	BCL2
	EMCN	0.119942	1.48544		CLIC1	0.0561807	2.45877													KIF5B	PRSS23	TAX1BP3	LY86
	CYR61	0.11993	2.88803		TMEM43	0.056173	2.09662													IDH1	PCOLCE	LACE1	ZNF367
	BMS1P3	0.119863	1.59112		ID1	0.0560995	2.23741													ZNRF3-IT1	KIAA0101	USP5	LINC01681
	C1QTNF1	0.119845	2.19517		SRSF3	0.055802	2.12													CCT5	SNAP25	KCTD10	KRT8P26
	VIT	0.119731	1.43746		ID3	0.0555771	2.21548													MIR99A	SMAD4	ANXA6	QPCTL
	OR51E1	0.119585	0.258183		LTBR	0.0554058	2.02162													PTPLB	PRKCD	TXNRD1	LRRC37BP1
	CXCL12	0.119562	2.20097		COL6A2	0.0553438	2.90655													NTM-IT1	HSPA13	KIAA0391	CPA1
	ABCA6	0.119495	1.56033		LRRC75A-AS1	0.0553313	2.42835													CNN1	CRABP2	MIR519A2	LINC00881
	RP3-483K16.4	0.119221	0.14772		RAB5C	0.0552377	2.16992													CPEB4	GDE1	AKAP2	COL8A1
	RP11-181K3.4	0.119215	0.815757		RPL39	0.0551908	2.13704													PLEKHG6	MED14	COL5A2	LINC00211
	GSN	0.119139	3.27807		RPL23	0.0551244	2.7043													LINC00472	NRAS	FAM66A	BMP6
	NR1H3	0.118986	1.73446		GABARAPL1	0.0550031	2.18315													KLHDC7A	TCF3	NUDT14	FGFR3P1
	FAM110D	0.118687	1.16607		CTGF	0.0547846	2.55124													GDPD5	ITPR2	SHOX2	RPS4XP9
	COL15A1	0.118472	2.00279		SERINC3	0.0545768	2.09531													RRP1B	LMO7	LRRC10B	TMCC1
	ECSCR	0.11807	2.01112		EIF1	0.0543559	2.79353													COL5A3	SDHB	NIF3L1	ECEL1P2
	FGD5	0.117744	1.5046		LDHA	0.0543452	2.54764													ME1	SNRPD1	IGKV6D-41	FDFT1
	LRRC8C	0.117727	1.05054		TPM4	0.0543159	2.5149													AKIRIN1	CCNB2	OR12D3	MIR124-1HG
	ARHGAP20	0.117632	0.983533		PSMA7	0.0542512	2.3018													SDPR	KIAA0391	LOC100129034	PDE5A
	PDK4	0.11753	2.75754		CD164	0.0542241	2.25524													PPP1R3C	IGFBP2	NAV3	TLR9
	CYP26B1	0.117211	1.49284		ECHS1	0.0541814	2.30744													EPB41L1	EBP	ZNRF3-AS1	FGF1
	HSPC324	0.117126	0.718396		PABPC1	0.0541394	2.67967													SNRPF	ITM2A	C7orf41	RAF1
	RP11-363E7.4	0.11702	1.3579		TSC22D3	0.0539938	2.44291													GRIA3	RFXANK	ATP6V1F	ARL3
	F8	0.117005	1.24791		TMEM109	0.0539812	2.17467													TUSC1	ACP2	BOK	PURG
	APOL6	0.116958	1.34933		PLS3	0.0538139	2.1598													PPTC7	NDUFA7	SEC23A	KIF1B
	STC1	0.116864	1.44769		LGALS3BP	0.0537869	2.32152													SLC25A11	STK39	ZNF154	PSMC1P12
	HRCT1	0.116796	1.50283		GRINA	0.0537334	2.51684													TRIM61	LPCAT3	SNORA52	RYBP
	ACKR3	0.116795	2.10935		ETS2	0.0536691	2.091													C7orf29	WBP1L	LOXL2	ANKS1A
	ADCY4	0.116686	1.84473		CNN3	0.0536583	2.34842													CS	SLC37A4	LRBA	VARS1
	LOC100421166	0.116654	0.646142		BCAM	0.0536136	2.13205													LOC100287934	AGT	PCOLCE2	DSCR8
	PDCL3P5	0.116571	0.428951		SQSTM1	0.0535982	2.00134													FAM20C	FUCA1	TGFBR2	PRDX5
	RP11-96C23.11	0.116508	1.77907		PSMD8	0.0534952	2.07383													IDI1	CDC20	YWHAG	SBNO1
	TEX26-AS1	0.116391	0.0117618		CLIC4	0.0532709	2.31849													POR	PPP2R1B	FAM20B	SV2A
	TSHZ2	0.116148	1.04791		JUND	0.053247	2.5445													TUBB6	LSM5	DDIT3	SRPK2
	THSD7B	0.116147	0.128753		CMPK1	0.053194	2.03059													AKR1C3	DDT	PGD	RPSAP72
	CAV1	0.116088	2.64112		ARHGDIA	0.0531024	2.43161													TAF13	HK2	WASF3	GRK5
	FCGR2C	0.116044	1.10996		LAMB2	0.0530652	2.23431													ANKRD26P3	FHL2	TLCD2	B4GALNT3
	RP11-1024P17.1	0.115916	0.908758		CDC37	0.0530467	2.35098													ALG1	ADAM12	TPD52L3	GUSBP2
	SCARA5	0.115912	1.92779		ATP1B3	0.0530419	2.1062													PSEN2	C1QB	CTSD	ADCY3
	GPR34	0.115711	1.16178		RPL11	0.0527454	2.9472													PCYT2	UBE2C	DPPA2P3	TRIM41
	CLEC1A	0.115632	1.17217		PSMB8	0.0526718	2.02587													TYSND1	CAPN6	FZD4	CALCRL
	RP11-7F17.3	0.11562	0.35857		PTP4A2	0.0525816	2.07718													TESK1	DYRK2	KIF5B	GRB14
	USHBP1	0.115579	1.16395		TRIM8	0.0524244	2.11109													PCDH7	ACOT1	TBC1D24	BTF3P7
	FMO2	0.115513	1.86343		NUCB1	0.052421	2.34778													GPT	C7	PSMD7	LINC00861
	FAM162B	0.115346	1.35693		MFAP4	0.0524074	2.55503													SGK196	LOXL2	IGLJ6	BRD9P1
	ADAMTS2	0.115288	1.59503		SURF4	0.0523472	2.13145													DUSP6	LYPLA1	ATP2B4	LINC00208
	PTPRQ	0.115046	0.184809		IGFBP6	0.052248	2.46045													CTBP1	C5orf15	UNC13C	KNTC1
	IL10	0.115023	0.339534		ARHGAP1	0.0522143	2.08376													C17orf79	MVD	TTTY23B	HEMK1
	AP000695.6	0.114994	0.0338414		CTNNA1	0.0522085	2.18971													MMD	NDUFS1	TTTY23	STAG1-DT
	SOX18	0.114933	1.86333		PCBP1	0.0520398	2.49401													FAM101B	HMBS	LINC00572	EML3
	TEK	0.114821	1.46983		TXNDC5	0.0520196	2.18246													LOC401068	LAMP2	ZDHHC20	PLCL1
	HOXC9	0.114808	1.07634		UBC	0.0519978	2.63972													LURAP1L	C2	MIR1184-2	SEMA3G
	ACSM5	0.114479	1.08811		RHOC	0.0519458	2.18361													KIAA1161	THBS2	MIR1184-1	CCDC62
	SLC2A3	0.114412	2.24852		RPL10	0.0518873	3.39913													MMP28	MGAT2	NAGLU	OGFR
	MT1JP	0.114221	0.58994		PTBP1	0.0518819	2.1686													WNT5A	DNM1L	DTX4	CENPO
	SASH1	0.114166	1.85158		CTDSP1	0.0518553	2.06975													ALDOC	IFIT1	TFE3	SLC25A19
	HEBP2	0.1139	1.67277		NEAT1	0.0518504	2.42127													FAM123B	SLC33A1	ZMPSTE24	TSBP1
	ANGPTL5	0.113884	0.429647		ID4	0.0517883	2.011													CBR1	TIMP2	OCSTAMP	ADAMTS2
	MAFF	0.11375	2.0598		SNX3	0.0517355	2.37409													SIX1	ABCB6	BLOC1S3	LINC01122
	AGMO	0.113645	0.302395		EEF1A1	0.0517058	3.44014													RRP36	FAM53B	SPTBN1	LTO1
	PLAU	0.113483	1.70536		SLC38A2	0.0515151	2.20176													MRPS16	APRT	ATL3	RHOD
	HSPA7	0.113478	1.52358		SELENBP1	0.0515101	2.11335													C17orf90	RFK	MIR4269	DGLUCY
	EGFLAM	0.113305	1.22595		RPL29	0.0514635	2.93164													MIR548F2	NOTCH3	KIAA0100	PBX1-AS1
	RP11-47L3.1	0.113255	0.719815		TNS1	0.051433	2.32499													MFSD5	C11orf49	TNFRSF11B	HYAL1
	NOCT	0.113184	0.87047		RPL7	0.0512701	2.88475													APBB1IP	ARHGEF9	CCDC71	TKT
	FMO3	0.113077	1.258		YBX1	0.0512634	2.78133													NIP7	TUSC2	ZNF705G	LSM4
	OPN4	0.113069	0.191668		IGFBP7	0.0512454	2.94549													MEGF9	HS2ST1	TBC1D9	CCDC88B
	RP11-834C11.15	0.113045	0.0691556		CITED2	0.0512273	2.04138													NDST1	SH2B3	DOCK7	MIR217HG
	CA4	0.113002	1.64405		PRKAR1A	0.0512268	2.09946													CDKN2B	COL5A1	METTL8	OPRL1
	PODN	0.112967	2.22176		RPL12	0.051172	2.81502													SPTBN4	IDE	MIR892B	DAG1
	RP11-588H23.3	0.112783	0.606613		SUN1	0.051167	2.02204													CER1	SLC25A12	USP17L23	SREBF1
	ALDH1A3	0.112742	1.40757		PGLS	0.0511513	2.00603													TMEM200B	ETV5	C1orf192	PRRC2A
	RP11-411A19.5	0.112567	0.248211		IGFBP5	0.051151	2.78465													SEMA3C	EZH2	LRP6	SLC25A5P9
	ABCD2	0.112323	0.70559		SELENOF	0.0508634	2.10796													TMEM120B	GJA9	MIR4720	HOXA11
	HSPA12B	0.112262	1.62094		HLA-C	0.0508586	3.01907													LINC00311	MAD2L1	ZNF550	NCOR2
	ANO2	0.112181	0.624953		HNRNPF	0.0507733	2.08409													TCF19	MMP15	MS4A6E	PTPDC1
	CXCL14	0.112021	2.52443		PCBP2	0.0506364	2.34798													HIVEP3	DUSP14	SLC25A19	RNA5SP272
	LRRN4CL	0.112005	1.59361		HTRA1	0.0506321	2.44028													MRPL12	TPP2	MSMO1	UIMC1
	VEGFC	0.111873	1.44702		PTMA	0.0506211	2.8452													EPHA4	TF	DBH-AS1	RAD54L2
	IGF1	0.11178	1.39006		ARL6IP5	0.0505949	2.16842													LINC00087	TP53I11	MBTPS1	DCST2
	RP11-423F24.3	0.111712	0.109624		ECH1	0.0502193	2.35156													SLC7A4	RBP1	DAAM1	H2AC10P
	NMUR1	0.111643	0.6329		MYL12B	0.0502114	2.58898													MIR3689E	MME	PABPC4L	GDF5
	MYEOV	0.111519	0.601504		UBE2D3	0.0502103	2.09068													HEY2	ATOX1	MALL	CD24P2
	SDPR	0.111503	2.03702		KDELR2	0.0500858	2.13526													RN5S258	MRPL19	TPST2	ANAPC10
	RP11-863K10.7	0.111384	0.243971		TIMP1	0.0500549	2.61521													FXN	SLCO2B1	DUSP10	C5orf47
	RP11-798K3.2	0.111266	0.140839		PSMB1	0.050047	2.14517													IRX3	TPBG	ADAMTS2	KY
	CTA-212A2.1	0.111078	0.384455		RPS15A	0.0500431	2.2714													C2orf15	COL15A1	DNPH1	COL15A1
	SIGLEC22P	0.111048	0.0293148		PPA1	0.0500126	2.22306													SGK2	RCAN2	AA06	WBP1L
	RP11-389C8.2	0.110905	1.14902		COL3A1	0.0499742	2.49834													ST6GAL1	MTX2	SRPRB	FN1
	ADIRF	0.110844	0.877155		HLA-A	0.0499737	2.99553													OAF	PTTG1	APRT	SOD1P2
	AC092614.2	0.110479	0.229968		EIF3E	0.049973	2.25288													INTS7	GGH	CAPNS1	ELOVL4
	RP11-272L14.2	0.110262	0.358493		RPLP0	0.0499356	3.19243													GNG2	LOXL1	LGALS1	EHMT2
	AP006621.8	0.110231	0.140708		NDRG1	0.0499307	2.37029													FITM2	SLC7A6	IDE	RPL21P18
	TGFBR2	0.110229	2.49192		SERPINE1	0.0498278	2.14862													SLC25A51	SULT1A1	MAPT	SERPINA2
	SELP	0.110222	1.25994		NME2	0.0497852	2.58206													NACC2	FDX1	HIF1A-AS2	PRELID1
	MAN1A1	0.110167	1.95074		DBI	0.0497573	2.2342													TRIM8	MAP3K11	MIR4650-1	CLDN23
	PTPRB	0.110131	1.37371		BTF3	0.0497553	2.83495													RN5S462	SLC25A20	RNF34	MMP24
	ZFP36	0.110096	3.1167		RPL32	0.0497337	2.77456													MRPL4	HMOX1	LOC100506895	RNU5A-2P
	AC091177.1	0.109965	0.274448		HADHA	0.0497059	2.2313													DPH2	CXCL12	KIAA1919	SNAP47
	RP11-20J15.3	0.109907	0.397047		ATP6V0E1	0.0496833	2.30982													LOC100506544	FRZB	RPN2	C1orf105
	ERG	0.109871	1.40264		SEPT2	0.0495824	2.18774													SMG5	DIO2	FAM66D	ATP23
	ATP8B4	0.10986	0.824443		CAPNS1	0.0495341	2.41901													CRYBB1	DPP4	EYA2	PPP2R5A
	NPY5R	0.10979	0.475682		POLR2E	0.0494429	2.0421													IRF2BPL	HMGB3	OR1M1	U8
	RP11-359K18.4	0.109681	0.727121		ITM2B	0.0493492	2.1873													RRP15	BUB1B	MVP	CPA5
	RP11-96D1.8	0.109655	0.974697		RPL26	0.0493353	2.8131													NANP	SEMA3C	AGFG1	EFCAB12
	CNTNAP3B	0.109549	0.20377		DLST	0.0493332	2.06471													THOP1	VSNL1	RAB6B	SERBP1P3
	LINC00484	0.109545	0.289493		GRN	0.0492565	2.24332													CENPN	MRPS14	SLC39A6	FBN1
	DSG2	0.109446	1.34813		GDI2	0.0491855	2.04248													CAV2	SLIT3	SCARNA18	H2AC8
	CAV2	0.109412	1.8245		ARF4	0.0490704	2.17154													ZNF239	GUCY1B3	CDRT15P2	ZNF322
	RNASE1	0.108981	2.70767		RPS13	0.0490275	3.11956													MRPS28	VCAM1	CYB561A3	GORAB
	DAB2	0.108971	1.92953		RPS12	0.0489986	3.44938													AOC4	USP46	EIF3C	UNC93B5
	RP6-65G23.5	0.108941	0.108227		RPS6	0.0487788	3.15097													BCR	HEPH	OR52M1	ACTG1P22
	STAB1	0.108916	2.16641		RPL30	0.0486793	2.59334													TOMM40	NR1H3	ADAMTS15	GPRC5B
	AOX1	0.108868	2.05452		RPL9	0.048665	3.24078													EYA2	MRPL12	IDH2	LINC02869
	LINC01485	0.108792	0.482156		SNHG5	0.0486258	2.03769													ATP2A2	HLA-DMB	PTPRM	H2BC7
	PLEKHG1	0.108743	1.33957		TMEM14C	0.0484901	2.15328													TLCD2	VASH1	KPNA1	SPSB1
	KCTD12	0.108726	2.04491		OS9	0.0484771	2.22663													PTP4A3	ZBTB40	ANXA7	DYNC1LI2
	LRRC70	0.1087	0.849341		PHC2	0.0484497	2.01779													CIDECP	NEBL	ANXA5	TASOR
	PLAC9	0.108616	1.94333		RPS25	0.0483154	3.2475													TEX12	CDC6	MRPL47	SPEM2
	ZBED3-AS1	0.108553	0.308168		RAB7A	0.048291	2.44166													PGM3	SLC31A1	LOC100506609	LINC01875
	CNTNAP3P2	0.108508	0.0195236		RACK1	0.0482293	2.69541													B4GALT7	F2R	LOC388499	PNPLA2
	RP11-473M20.9	0.108499	1.14013		MTND2P28	0.0481314	2.99691													FGF1	C21orf2	ZAK	PDCD6
	SHOX2	0.108373	0.942182		YBX3	0.0481085	2.3723													FLJ35024	KDELR3	FAM86C1	ADAM28
	RBMS1P1	0.108366	0.527109		MVP	0.0480824	2.01003													MIR30C2	ZWINT	TMEM254	TSNAXIP1
	CYP4Z1	0.108364	0.431409		RPS17	0.0480607	2.79633													RNF41	TRIP13	MIR3182	PPP1R10
	LINC02185	0.108327	0.400533		RPL27	0.0480411	2.93283													LPHN1	ETHE1	GDE1	NHEJ1
	CLSTN2	0.108063	1.22579		CLK1	0.0479917	2.25946													TANC2	LPAR1	SNAP29	SNRNP48
	ELOVL3	0.107955	0.341056																	FAIM2	QPRT	TUSC5	FUBP1
	IL3RA	0.107816	1.63438																	TBC1D24	IRF8	MAL2	PCAT1
	SENCR	0.107779	0.683212																	LOXL2	SUOX	MIR583	FFAR4
	GIMAP5	0.107713	1.81385																	AIMP2	LEPREL4	ELAC2	MFHAS1
	EPAS1	0.107632	2.61664																	VASN	TPST2	SOD3	PINX1
	SLC10A6	0.10753	0.77359																	MAP2K1	TPM2	CEBPE	ANAPC13
	LUM	0.107375	2.47253																	SRP19	NID2	EIF3CL	NPM1P46
	ECM2	0.107369	1.57331																	SLC20A2	GPR137B	ZHX1	PRKCD
	SHE	0.10732	1.2568																	MAT2A	TPST1	MIR455	ADAMTS19
	ADAM12	0.107278	0.674918																	GPATCH4	ENOSF1	MRAP	JMJD4
	RASIP1	0.1071	1.66897																	PIM3	RAD51AP1	FLNA	COLGALT2
	MOCS1	0.107097	1.7546																	DDX21	STAB1	TMEM182	LINC02331
	KANK3	0.106936	1.57205																	SPRY1	NDC80	PSMB6	ZNRF3
	ENPEP	0.106786	1.08379																	ADCY6	EMILIN1	MYRFL	GRM2
	ECHDC3	0.10675	1.74115																	COL5A1	CKS2	B3GALT4	OR2W5P
	SLC29A4	0.106496	1.13441																	POLR1A	CPOX	CCSER2	BLK
	ESAM	0.10637	2.29864																	LOC400548	MYL6B	FOXC1	NYAP2
	MDFIC	0.106001	1.57381																	ABCC3	ADRBK2	HIST1H3C	SHMT1
	FAH	0.10594	1.53578																	SH2D1A	GULP1	NUAK1	SLCO1C1
	CDC42EP2	0.105666	1.68287																	XPNPEP3	DNPH1	ARHGEF35	SLFNL1
	TIMM8AP1	0.105658	0.381027																	OR2A4	NNAT	OGFOD1	FAM53B
	MYC	0.105614	2.21551																	NLN	CDK5	TUBG1	NCOA1
	FGF18	0.105592	0.618499																	QDPR	CDK2	LPAR3	MEF2C-AS1
	MMRN1	0.105555	1.36292																	ATP6V0E2-AS1	ELOVL6	PRDX3	LINC02831
	STAT5A	0.105385	1.83312																	PLEKHG5	EDNRB	LOC730668	MIR4435-2HG
	EN1	0.105357	0.502116																	SLC31A1	FARS2	SEC61A1	HOXA3
	TLR4	0.105324	1.40504																	HPS6	KBTBD11	WIPI1	LINC00529
	RP11-169D4.2	0.105092	0.295278																	HSPA5	GTSE1	SMAD9-AS1	GATA4
	MCTP1	0.105041	1.01927																	FRMD6	MRPS12	NGRN	ZBTB7B
	POSTN	0.104771	1.77574																	ZNF513	AGA	LINC00302	INSR
	LAIR1	0.104763	1.12085																	MECR	RGS4	ZNF667-AS1	C17orf67
	PLTP	0.10474	2.39297																	GAS2L1	COL16A1	EPRS	IFITM3P3
	EMILIN2	0.104732	1.36025																	ALDH9A1	TRAF5	SEMA6D	MIR7159
	COX4I2	0.104637	1.41574																	MSTO1	BCAS1	MIR602	RN7SKP208
	KLF6	0.104635	2.35964																	LANCL2	RHBDD3	PNMA6D	RNA5SP130
	SERPINF1	0.104532	2.72287																	HEXIM2	IFI6	RETSAT	VAMP9P
	RP1-142L7.9	0.104531	0.0378074																	GNG11	APOC1	CCAT1	THADA
	RNU6ATAC18P	0.10452	0.0878701																	BHMT	SLC2A5	HIST1H2BK	ROCR
	CHSY3	0.104481	0.84217																	CSPG4	SOX12	MYCBP2	B3GNT8
	GGT5	0.104416	2.15545																	HOXA1	MRC1	AMIGO1	TWF1P1
	CAT	0.104211	2.22777																	LOC100507373	IFI44L	MIR3158-2	IQCN
	RP11-672A2.4	0.104173	0.684766																	GEMIN8P4	ARSA	ZFHX3	DCBLD1
	DUSP6	0.104124	1.86966																	DHCR7	KIF11	SLC32A1	LAMB1
	C2	0.104059	1.48675																	UBE2J1	LDOC1	LINC00909	MICB-DT
	SIK2	0.103843	1.65404																	MARS2	PC	SLC31A1	CFL1
	GIMAP6	0.103802	1.54908																	MTCH2	DOLK	GALNT2	SH3YL1
	RP1-142L7.5	0.103797	0.00226782																	ACOT2	CA12	MRGPRD	FAM167A-AS1
	FLT1	0.103789	1.50719																	RAB6B	PPIC	LOC100507498	SLC28A1
	IDO1	0.10357	0.43963																	RASSF9	INPP4A	DNASE2	RNU6-526P
	CSF1	0.103524	1.92249																	ZMYND19	DZIP1	SLC38A10	DNM1P41
	TLCD2	0.10345	1.08757																	MRPL15	ABCG1	LOC389332	LNC-LBCS
	PDGFRL	0.103307	1.5642																	SYNC	MMP19	MTMR12	LAMA4
	EGR1	0.103189	2.62449																	HOOK2	VPS33A	ZBED4	PIGC
	NOSTRIN	0.103177	1.48845																	LOC728989	DLG4	CYTL1	TBX10
	LINC00278	0.103163	0.0988449																	SOBP	MIEF1	NDRG2	SYN2
	CNR1	0.103048	1.41567																	TEAD3	STC1	AKTIP	PDE4C
	AKAP2	0.10298	1.99309																	GTF2IRD1	CDK14	OR11H6	GRB10
	LBX2-AS1	0.102975	1.07626																	ADAT2	ADA	GJA8	WSCD2
	GIMAP4	0.102882	1.81008																	CEBPG	NEK2	BOLA2	FAM124B
	GIMAP8	0.102834	1.49542																	IMPAD1	HOMER3	BTD	DDX27
	EGFL7	0.102778	2.27187																	LOC100508226	ANKRD6	PGK1	KCNE2
	RP11-21L23.2	0.102651	0.589108																	B3GNT8	CDH5	CARS	RPL17P25
	EHD2	0.102607	2.49761																	SLC4A4	HHEX	MIR381HG	IP6K2
	PECR	0.10259	1.20669																	S100A16	CDC25A	CRIM1	CTSB
	SHROOM4	0.102524	1.04586																	BRP44	NFE2L3	SLC35B4	LOXL1-AS1
	ARHGAP29	0.102365	1.44886																	AKR7L	CDH13	VCP	NYNRIN
	MAP3K8	0.102355	1.62599																	RRP9	WDHD1	ENG	LINC01611
	FST	0.102253	1.37742																	ENO1	NAP1L3	GOLGA3	BMPR1A
	NR5A2	0.102219	0.698472																	FDX1	IL11RA	MCAM	FGF18
	HOXB7	0.102067	1.21268																	CYP51A1	THBS4	LOC440894	IL20RB
	TLL1	0.101966	0.682135																	PRKACA	RRAD	HMBS	FAT1P1
	EPS8	0.101858	2.05138																	LOC388849	H1FX	FGF13-AS1	MAPK13
	LAMA4	0.101804	2.00767																	ARPC5L	TTK	NEUROG1	LINC02357
	ITGA7	0.101743	2.3237																	CCDC137	NAV3	MGC12916	PRDX2P4
	LAMC1	0.101738	2.30449																	HSPB2-C11orf52	ENDOG	PPP1R9A	KIAA0087
	MS4A6A	0.101729	1.58273																	LMO4	MELK	MIR140	PHF21A
	GAS1	0.101674	1.90583																	PNMA6D	CDK8	COPB1	FANCC
	VKORC1L1	0.101544	1.6599																	LRIG1	POP5	CD52	L3MBTL3
	RAMP3	0.101487	2.02392																	ZNF462	EEA1	MAP3K1	DIRC3
	JUN	0.101462	2.68657																	SLC39A11	ENPEP	LAIR1	SPATA5
	GIPR	0.101447	0.926648																	CASZ1	DCX	MIR1180	RILPL1
	HILPDA	0.101164	1.73031																	PQLC2	ICT1	GNA11	DEFB136
	AMOTL2	0.101013	1.98513																	FANCC	HUS1	MIR3151	AKAP13
	Y_RNA	0.101005	0.17631																	PSMD14	PLK4	PGAM1	SLC17A2
	IRAK3	0.100727	1.35956																	RHBDL2	GJA4	GCSHP3	TEX9
	SAA1	0.100725	2.82782																	ITGA11	CPS1	TRAPPC5	CCDC71
	ST6GALNAC3	0.100607	0.841893																	HLTF	PLN	SERPINF1	CARNS1
	FFAR4	0.100549	0.337001																	LUZP2	CSTA	FAM127A	RNU6-989P
	TWIST2	0.100385	1.81957																	ABCB1	OAS2	C1QBP	SPEM3
	RNU4-47P	0.100367	0.0882247																	TACO1	SH3BGR	P2RX6	SKIV2L
	PRRX1	0.100303	1.75712																	GLTPD1	VIPR1	ARFGEF2	DEFB131C
	PDE2A	0.100158	1.8859																	MPDU1	RAD51	SNORA74A	CNTLN
	VENTX	0.100103	0.835355																	C12orf5	CCNE2	TUBB2B	USP3
	PRSS36	0.100038	0.69604																	VKORC1L1	KIT	MIR3165	BCL7A
	VGLL3	0.100037	1.32395																	CMC2	XRCC4	C12orf5	TGFB2-OT1
	ADGRG2	0.0998306	0.527504																	CEP76	PIGF	CCIN	CDC14B
	SOX7	0.0997919	1.41559																	IRX5	SGCB	PTPRJ	KRT18P35
	F3	0.0997399	2.17961																	MPV17L2	CLEC11A	PTPRU	PRAG1
	LDB2	0.0996649	1.72771																	UBP1	TRIL	ALDH5A1	KIF9
	DPP4	0.0996312	1.16461																	BHLHE40	SLC6A1	KCNF1	ATP1B2
	LHFP	0.0995983	2.34415																	LPGAT1	CDC25C	LINC00184	CEP120
	PLEKHG6	0.0995726	0.939386																	UBL4A	AP1S1	MMACHC	RNF5
	COL4A2-AS1	0.0995661	0.698841																	FAM35A	NMB	C1GALT1C1	H4P1
	CYP19A1	0.0995606	0.102175																	STARD7	KAL1	PRDX2	TSGA13
	CETP	0.0995118	0.678767																	PRKAR2A	SLC16A4	GATSL1	RNF185
	ZNF117	0.099391	1.41491																	MIR491	EGR2	GFPT1	TMEM165
	CLDN15	0.0991778	1.61455																	FGF12-AS2	LOC100996693	EDEM3	MMP16
	KLF2	0.0991429	2.30864																	LOC100127910	LRP8	STIM1	CCDC26
	PDCD1LG2	0.0991278	0.785915																	CREB3L1	CKMT2	ISOC2	GRB2
	PTPRM	0.0991029	1.81637																	C1QBP	KCNJ8	MIR4475	ACTR3
	ADRA2B	0.0987339	0.939034																	NSDHL	SLC15A2	ACSF2	HDLBP
	TNFAIP2	0.0987142	2.15878																	WSB2	RAMP3	EIF6	SLC35F5
	SLCO4A1	0.0986812	1.66116																	PDSS1	MN1	ZNF705D	FTCD
	PYGL	0.0986362	1.93442																	LINC00478	STIL	PPIP5K1	AKR1C1
	PXDN	0.0986296	1.8143																	AGAP1-IT1	SULT1C2	IGFL4	IQGAP3
	GIMAP7	0.0986016	1.80929																	OGFOD1	ST3GAL2	SLC39A9	FAM167A
	NFIL3	0.0985824	2.26348																	DTWD2	TMSB15A	DUS2L	LINC02176
	FADS3	0.0985591	2.18115																	SFTPA1	GGCX	ENHO	MPHOSPH9
	FSTL1	0.0985347	2.50723																	C5orf30	SERPINI1	XAGE-4	MAPKBP1
	PEAR1	0.0985346	1.70813																	LOC100506113	AGTR1	CLU	TSPAN3
	CYP4B1	0.0985313	1.69018																	GTPBP4	BBOX1	NTAN1	MYO9B
	RP11-290O12.2	0.0984608	0.0419902																	ACOT4	MDFI	CHCHD1	ESR1
	PTGES	0.0984222	1.59041																	NCKAP5L	INPP4B	KIF1C	TNKS
	CCDC85A	0.0983474	1.10238																	FAM86A	LRRC17	ITPK1	TYRO3
	NR4A1	0.0983452	2.50308																	MMP15	MDM2	CLCN7	IFI30
	CTD-2011F17.2	0.0983138	0.139427																	XBP1	DCLK1	CTAGE1	LINGO2
	SLC7A6	0.0982176	1.52153																	SH2D4A	SEMA5A	MIR3664	SUPT3H
	PLXND1	0.0981711	1.98362																	UTP15	SPA17	HPYR1	LINC02425
	KLF11	0.098054	1.60586																	DHX37	SLC22A3	PXDC1	RXRG
	bP-21264C1.1	0.0980291	0.261899																	LOC730101	HIP1	PSMC2	PIEZO1
	ACVRL1	0.0979344	1.75069																	CCDC92	BCHE	ZNHIT1	PCBP3
	AC006129.1	0.0979094	0.119251																	IMP3	H2AFX	LOC100132356	PPP1R14BP5
	COL5A3	0.097834	1.91697																	IRF2BP1	OCEL1	MESDC1	HLA-DRB5
	TAL1	0.0976727	1.0544																	CYP11B1	PRL	SND1	MICB
	GIMAP1	0.0976496	1.22573																	SLC25A44	PDGFA	QDPR	STAB1
	DSE	0.0975658	1.37514																	RAB9A	HS3ST1	LOC100287728	COL18A1
	SELE	0.0975432	0.82374																	LARP1	SCRG1	CYP4F35P	CLIP1
	RN7SL138P	0.0974861	0.221714																	MIR320B2	PLAU	POLR3B	CELSR3
	AKAP12	0.0974817	2.09023																	LASP1	ISG15	LOC728145	ATXN3
	ACO1	0.0974545	1.69534																	GRWD1	KIAA0408	STAC	TMEM184B
	EMP1	0.0973234	2.31299																	GLIS2	PDE10A	MIR589	H2BC6
	LXN	0.0973151	1.58806																	UNC5C	AIFM1	OR2AJ1	RP1L1
	LINC01943	0.0972738	0.0407026																	AHDC1	CMAHP	RNA5SP158	PHF20
	FLI1	0.0972678	1.53037																	SERAC1	EXOG	FAM114A1	FKBP5
	BMP2	0.0970813	1.18017																	CACYBP	CDH6	OR6C4	EIF3FP3
	C10orf128	0.097072	1.30995																	TKT	PCDH7	SPR	CADM2
	PCSK5	0.09702	0.992091																	LOC100652973	OAS1	CLTC	SBK1
	LIF	0.0969809	0.959133																	KAZN	FXN	TMEM139	FOXO3
	DCUN1D3	0.0967929	1.37148																	DPP3	LAMP3	TUBG2	SLC43A1
	RSPO3	0.0966724	1.36137																	MPG	ANGPT2	SLC35C1	RORA
	MET	0.0966709	1.18592																	CENPB	BMP1	OR4F29	MROH1
	LIMA1	0.0966129	2.08116																	TPPP	HRH1	CCT5	TMEM40
	CLIC2	0.0965948	1.4803																	PISD	GGT5	CATSPER2	FABP5P14
	STOM	0.0965636	2.64349																	GIPC1	MMRN1	LINC00398	PAM
	HOXB-AS1	0.0964726	0.917648																	STIP1	SYT17	PGRMC2	VPS53
	TNFRSF1B	0.096332	2.00577																	TOB1	F10	CES2	ZFP1
	LMCD1	0.096302	1.57214																	CHST3	CPA3	TK2	RFLNB
	MMD	0.0962512	1.698																	LOC100652953	CRH	EFNB1	DRAIC
	SCARF1	0.0959465	1.54138																	SCARA3	PIP5K1B	MRPS11	CENPW
	WISP2	0.0958522	2.04272																	LPPR4	WNT2	OR4B1	MACIR
	RAPGEF3	0.0958361	1.68729																	NAT9	RAPGEF4	ATP2C1	C2
	CD302	0.0957872	1.73991																	FDPS	CTSG	NCOA6	PHTF2
	CD68	0.0956255	2.18225																	MIR765	PCDH17	MAGEF1	LINC02210-CRHR1
	MDFI	0.0955837	1.29862																	FAM73B	FMO1	HEG1	GANAB
	SH3D19	0.0955436	1.90703																	VTRNA1-1	ASB9	AOC3	ATXN1
	ABHD15	0.0955429	1.33211																	CHD1L	TPSAB1	TRUB2	AFF4
	CDKN2B	0.0953796	1.2593																	SLC25A1	TNNT3	CEBPA	AAGAB
	RP4-575N6.5	0.0953705	0.111219																	LY86-AS1	SDS	FNTB	AP3D1
	OSMR	0.0953387	1.78152																	MPP4	MAP2K6	MIR491	USP53
	KIAA0040	0.0953283	1.65542																	VDAC1	CYP3A5	MIR4677	KYAT3
	LOX	0.0950984	1.55995																	MRPS23	RASGRP3	RNA5SP467	GNG2
	S100A4	0.095056	2.75004																	KIF21A	SIX1	MIR3130-1	SIPA1
	FGF13-AS1	0.0949002	0.295508																	LOC100509671	HSD17B1	GPI	SNX32
	TXNIP	0.0945976	3.31006																	URB1	CLGN	PANK3	TFPI
	CARD6	0.0944302	1.1729																	UBE2S	SLC14A1	C2CD4C	TNFSF12
	LINC01985	0.0944132	0.249067																	NUDT16	SLC18A2	KIAA0087	KCTD19
	ADAP2	0.0943042	1.12425																	SLC39A7	FOLH1	MIR4802	MC4R
	S100A10	0.094242	2.68758																	TOMM5	FCN3	LINC00950	ZZEF1
	RNF122	0.0938762	1.6198																	TMEM64	OMD	REXO2	EEF1A1P27
	MMP2	0.0938628	2.63637																	ARHGEF40	POLE2	MED8	CPED1
	AC093627.8	0.0938369	0.222644																	SLC25A30	SLC4A3	SH2D4A	NPAS3
	CRIM1	0.0938026	2.05195																	ALDH1B1	RELN	KCNK18	COL4A2
	CCDC80	0.0938008	1.87499																	LINC00334	TDO2	OR5AC2	IPPK
	TGFBR3	0.0937321	1.85467																	SNTB2	KCNS3	GNA12	ZNHIT6
	ITLN2	0.093692	0.520965																	ACTN1	HOXD1	DOHH	ZCCHC24
	KL	0.0936839	0.738421																	PDE4DIP	ARHGAP8	EPPK1	SEMA3F-AS1
	ELOVL5	0.0936728	2.10006																	RNF6	CRHBP	TCTEX1D4	STPG2
	PLSCR4	0.0935911	1.87549																	CTIF	WNT5A	BTBD9-AS1	F2R
	HSPB6	0.0934193	2.65381																	MAGED1	PRRX1	ACO2	ACTG1P13
	DTX1	0.0933394	1.39192																	MIR133B	IL15	FAM171A2	H6PD
	AC022007.5	0.0932951	0.99844																	MUM1L1	SOCS6	ATP5G3	CALCR
	THBS1	0.0932835	2.42006																	KDM4A	NDP	PSMB2	LTA
	MS4A7	0.0932354	1.50977																	LINC00085	PTPN22	PSMD8	RNU6-1133P
	ADAMTS1	0.0931929	2.43762																	USP5	ACADL	RAB9A	CDK10
	RP11-527N22.1	0.093174	0.484796																	CIAPIN1	EPHA3	DTD2	LINC00316
	ELK3	0.0930165	1.72832																	CNTFR	PTPRR	MIR4730	TUBB8P10
	STARD8	0.0929435	1.34997																	FKRP	DISC1	MIR670	CDC25A
	RP11-499O7.7	0.0927791	0.372762																	TRIM35	MATN3	MARVELD1	RPSAP2
	RELL1	0.0927199	1.15696																	GNG8	ZNF35	GJD3	KCNJ11
	DUSP1	0.0926224	3.1287																	BMPER	GINS1	COX8A	HTRA4
	PCDH18	0.0925536	1.33847																	LOC100508227	ZNF135	MIR4733	SDR16C5
	XG	0.0925421	1.12807																	SEPHS2	IL3RA	ZSCAN12P1	ASIC4-AS1
	AC108463.2	0.0924635	0.179708																	TSPO	GDF10	OR10G3	RNA5SP128
	ABCC9	0.0924564	1.17326																	RTKN	CLCA2	RBP4	ECHDC1
	STEAP1	0.0923541	1.49367																	TMEM133	ARHGAP6	OR10Z1	CIAO3
	LAMB1	0.0923536	2.2508																	ADRM1	IL13RA2	CXCR3	FAM86B3P
	IFI27	0.0923007	2.2408																	EFNA5	NME5	LOC400548	KLHL29
	C1QC	0.0922795	2.29381																	ITGA7	MEOX2	TMEM181	LYPLAL1
	PTGER4	0.0921527	1.201																	FAM198B	MPHOSPH9	CALR	CABP2
	PDGFRB	0.092144	2.38948																	ZNF598	CETP	RPRD1A	HORMAD2
	HLX-AS1	0.0921277	0.0329027																	DOLPP1	CPA2	CTTN	GMDS
	TWIST1	0.0921264	1.36666																	NUFIP2	B4GALT6	FBLL1	ALPP
	FGF7	0.0921052	1.45727																	PSKH1	IVNS1ABP	BMP2K	RFT1
	HTRA3	0.0920693	1.80699																	YKT6	AVPR1A	HPD	SEMA3B
	RP11-291I6.2	0.0919321	0.514539																	MTA2	GPLD1	ACTBL2	MIR5580
	RP11-259N19.1	0.0918738	0.417874																	DEGS1	SLMO1	POFUT1	SHBG
	C1QA	0.0918612	2.31569																	TP53I13	ARHGAP22	IARS	CD83P1
	RP11-723D22.3	0.0918268	0.60475																	MLXIPL	SPINK2	YIF1A	ZDHHC11B
	MT1DP	0.0917394	0.354552																	HCRT	ZKSCAN7	KDELR2	LINC01365
	RP11-848P1.3	0.0917196	0.380072																	NKX3-1	KNTC1	DIXDC1	DNAH17
	RP11-167B3.3	0.091683	0.000387218																	LOC100506676	CALCRL	URB1	P4HA2
	NID1	0.0916811	2.25185																	PIGS	PDK3	FAM66E	GLT8D1
	MS4A4E	0.0916265	0.623628																	HSPA9	CCL13	LCE3A	ACVR1
	RP11-777F6.3	0.0915684	0.336094																	FAM197Y1	HAS2	CALB2	DLEU7
	NOD1	0.091493	1.27																	MYBBP1A	FMO3	STK40	HCG27
	C1QTNF5	0.0914306	0.170955																	IRAK1	UGT2B4	MIR3202-1	MROH9
	ICAM1	0.0914167	1.71354																	NDUFAB1	SIGLEC6	MIR605	LINC01521
	CXCL2	0.0914056	1.56826																	KRT17	TRPC6	ZNF219	DEFB134
	CLEC2B	0.0913816	1.65376																	ESRRA	CD28	RNU5F-3P	GSTM5P1
	ASPH	0.0913499	1.64182																	HOXC9	AKR1B10	FAM151B	CASC15
	TSKU	0.0913401	1.9177																	DGKQ	PTP4A3	WFS1	TTC4P1
	C3AR1	0.0913264	1.31119																	TMEM203	PRPH2	DEFB103A	ABCB5
	AC002480.3	0.0912958	0.0333035																	SNTA1	CHRNA1	DDX6	FSTL5
	MGLL	0.0912821	1.94229																	MIR100HG	SKIL	PLXNA1	LINC02669
	APOL4	0.0912383	1.02772																	STK40	ZNF43	LAMB2	SOWAHA
	PIK3R3	0.0912291	1.55404																	THBS4	TULP1	BANK1	METRN
	CTB-147N14.6	0.0911883	0.325971																	SNAPC2	C9	PDXP	H2BC4
	RP11-61I13.3	0.0911482	0.653021																	HSPA13	GRIA3	SLC27A4	DNAH10OS
	CTB-167G5.7	0.0910949	0.204324																	YARS	SSUH2	RNU1-23P	PLEKHG4
	RN7SKP97	0.0910249	0.0945068																	PDE12	FIGF	SLC39A10	DRG2
	FLT4	0.0909773	1.40763																	ATP6V1D	ASGR1	EXOSC6	LLGL1
	TMEM88	0.090913	1.61035																	LOC100506835	CHST7	MIR4276	BPTF
	MT2A	0.0907712	3.02579																	DDX19A	KCNA5	PEA15	NTF3
	SPRY4	0.090724	1.55226																	SARS2	PTH2R	ULK2	PPP2R3A
	ACKR4	0.0906289	0.612719																	LOC100509976	LY6H	LEPROTL1	SSTR5
	GJA5	0.0905985	1.22284																	GIMAP8	LILRB5	HSPG2	C6orf58
	CCDC71L	0.0905537	1.45163																	LOC283553	GLE1	MIR548J	MATN3
	UVRAG	0.0904302	1.49315																	SNTG1	GUCY1A2	PSAP	CDC42BPA
	TSPAN4	0.0904207	2.00379																	UBE2D2	GLYAT	OR7D2	ADCY5
	ENPP2	0.0903687	2.00195																	RN5S56	LPAR4	STT3A	POM121
	CH507-42P11.8	0.0901388	1.37066																	IGF1	ATP5S	WWC2-AS2	ENTPD1-AS1
	SLFN11	0.0901166	1.59576																	STK17A	HSF2BP	COL27A1	CRISPLD1
	HPGDS	0.0901138	0.658495																	MYLIP	GLI2	NUP188	LINC01641
	STBD1	0.0900781	1.56588																	BAG5	SLC16A7	GPX1	CRLF3
	GBE1	0.0900595	1.78929																	NSF	HDC	CMC2	TRIM38
	APOD	0.0900056	3.25039																	ST3GAL6	ZFP30	OR2G3	CCND2-AS1
	PREX2	0.0899494	1.05381																	LARS2	SAA2-SAA4	MGLL	JAZF1-AS1
	ABHD5	0.0898334	1.47874																	TTC39C	ZNF223	EEPD1	ANAPC2
	NMT2	0.0898285	1.43579																	CDC42EP1	TPSB2	ZCCHC24	PCGF5
	ABCB11	0.0898001	0.0267365																	WBP1L	CDH12	KRTAP1-1	SPATA6
	TMEM135	0.0897986	1.33717																	CHCHD3	AKT1	MIR1251	MFSD2B
	ABCA10	0.089783	1.19982																	RNU5A-6P	HMMR	ARHGAP31	MIR1471
	LIFR	0.0896548	1.69318																	PDIA5	CDH11	PIR	STAG1
	PLPP1	0.0896124	2.36596																	CKAP2	PTGFR	CRTAP	TIMP2
	DHRS3	0.0895883	2.2514																	TMUB1	NR1I2	ALG1L9P	LINC01948
	RP11-672A2.5	0.0895662	0.0577344																	CDR2	ACSL1	YKT6	MIR4280HG
	KCNJ8	0.08949	1.62637																	GFM1	ASPH	ICMT	SLC26A8
	TSPAN15	0.0894545	1.9122																	WDR43	GRM1	NPLOC4	DEF6
	SERPING1	0.0894367	2.9586																	GTF2H4	EFNA5	MFN2	HLA-DRB6
	ANGPTL8	0.0894208	0.926525																	KRTAP1-5	SGCG	FLOT1	HLA-DQB2
	CYTOR	0.0893951	0.871724																	EPHX3	CASQ2	GOLGA5	XKR9
	MYO1B	0.0893388	1.65464																	ARFGAP3	CYP7B1	DPP8	ABCB9
	ERV3-1	0.0893355	1.26252																	SLC25A42	SMTN	MIR218-2	ZNF568
	BST1	0.0892204	1.10708																	PTPRT	COLEC10	DHRS11	TNFAIP8
	CCL2	0.0891499	1.71915																	TRAV8-7	SNUPN	MARS	ALPG
	AQP1	0.0890885	2.76598																	CRABP2	MS4A2	SNORD105	PMVK
	ABCA1	0.0890671	1.46066																	KIAA1524	LAIR2	COL6A2	PRSS55
	NAMPT	0.0889802	2.12203																	SMAD6	PFKFB1	POU6F2-AS1	DTNB
	ASS1	0.088972	2.28377																	PANK3	P4HA1	MIR4755	STAU2
	RP11-481H12.1	0.0888973	0.819693																	UQCR10	TBXA2R	VIPR1-AS1	LINC01621
	Y_RNA	0.0888522	0.235894																	DYNLL1	MR1	BHMT2	MESTIT1
	APBB1IP	0.0887563	1.43798																	TGM4	ABCD2	MIR3941	RNY4
	RP3-460G2.2	0.0887331	0.161703																	LOC100507367	PEMT	TMEM238	ACTR1A
	GPAT2	0.0886475	0.841733																	HIGD1A	KIF25	GNB1	C6orf15
	SLC1A7	0.088556	0.696034																	SNRPD1	NLGN4Y	RALBP1	NKX2-6
	TSSC2	0.0884942	0.711766																	MRPL3	SERPINH1	PRKCDBP	IQCK
	CD4	0.0884896	1.48776																	CBX5	CYP2R1	OR2A9P	ZC3H4
	ARHGAP31	0.088486	1.31793																	TMEM129	LRP2BP	COPA	AGBL4
	RP11-638I2.10	0.0884515	0.0309133																	LDHA	FCN2	ALG2	ABHD15-AS1
	SWAP70	0.0884441	1.80055																	USP31	ABCB4	DEFA4	IGF2BP1
	ADCY3	0.088388	1.81065																	TBRG4	CENPF	NDST1	LINC01448
	PRRT3-AS1	0.0883594	1.04572																	ITPRIPL1	LAPTM4B	IDH3A	RN7SKP15
	ADAMTS3	0.0882484	0.4378																	RHBDD3	PAIP1	CLCN4	MIR17HG
	TMEM100	0.0882097	1.43004																	ATF5	LAIR1	PSMD14	IGF1R
	Metazoa_SRP	0.0880944	0.212355																	TMEM11	COL21A1	ENAH	PLCE1
	SCUBE2	0.08797	1.12282																	MRPL47	LOC81691	LINC00501	SH3PXD2A
	HNMT	0.087815	1.49448																	MFSD9	EDRF1	TGFA-IT1	LINC01023
	MYO1C	0.087781	2.26269																	ZFHX4-AS1	PTPRO	BRWD1-IT2	ROBO1
	CMTM8	0.087776	1.30557																	NFIC	HIST1H4H	KRTAP20-4	REEP2
	CYBRD1	0.087727	2.37584																	AKT2	KCNAB1	RNY3P7	TEX264
	RPGR	0.0877013	1.16137																	HSD17B10	MEF2A	SDCCAG3P1	MECOM
	PKN3	0.0876081	1.39452																	ISOC1	TECR	LOC100507634	ELL
	RP11-715H19.2	0.0875995	0.10781																	RNU6-69	NR5A2	C6orf106	CRISPLD2
	NABP1	0.0875701	1.16076																	POLR2D	CBLB	GSN-AS1	RAB26
	EFNB1	0.0875256	1.85576																	LOC643650	PDE1A	OXT	KIF1C
	CXCL8	0.0873313	0.9429																	FAM98A	TANC2	PBDC1	SNHG32
	PC	0.0872646	1.65223																	C14orf129	PPARG	STX2	CFB
	DCN	0.0872285	2.60551																	TRIM6-TRIM34	SAA1	MTOR	MTARC1
	VIM	0.0872177	3.18818																	ABCF1	HADHA	PDZRN3-AS1	FIGN
	CNTFR	0.0870919	1.86278																	KIAA0754	DDOST	TRAF3	C16orf96
	MAOA	0.0870534	2.04994																	DNAJC3	PRKDC	NEURL3	CDK2AP1
	PLIN5	0.0869996	1.52702																	SLC30A1	CCND1	MIR3591	TUT1
	KIF25	0.0869789	0.181337																	HERC2P9	RAB2A	LRRTM4	RASA2
	SUCNR1	0.0869168	0.331463																	ABCG1	PSMB5	PRRG1	CSH1
	TNXB	0.0868425	1.63749																	NAP1L6	GOT1	TMEM254-AS1	RPL10P19
	FMO1	0.0867369	0.63745																	IER3IP1	ATXN10	LOC100506271	OR5V1
	GRASP	0.0866305	1.83388																	ZNF837	TMED3	LOC151009	SMTN
	CITF22-49E9.3	0.0866281	0.20889																	C2orf47	THY1	MIR3187	MIR9-1HG
	RP11-603J24.5	0.0865025	0.44622																	GNA11	H1F0	EPB41L1	HERC1
	C1S	0.0864584	2.71151																	TOB2	UQCRFS1	SNORD113-7	VPS37D
	NPY1R	0.0864411	1.38884																	CLTCL1	C1QBP	ACADVL	HDAC7
	TINAGL1	0.086403	2.19974																	CHMP6	PDHB	PTDSS2	PDZPH1P
	RP1-197B17.7	0.086288	0.243957																	ESPN	ILF3	GPR3	GSE1
	GBP4	0.0862863	1.19601																	CBLN4	SEPHS1	MIR1263	NOP56P1
	TMEM140	0.0862843	1.71947																	NOP16	ALDH7A1	ERI3	RPL26P20
	TM6SF1	0.0862813	0.924695																	NAT8L	LARP4B	MIR490	OTUD7B
	RP11-6I2.3	0.0862206	0.0371535																	MIR3661	DUT	CPNE2	GIPC2
	FRMD3	0.0862123	1.0705																	VPS18	FADS1	ABCC6P1	OGDH
	CTD-2353F22.2	0.0860633	0.426161																	TP63	UCP2	SLC33A1	PTPRJ
	FOS	0.0859884	2.66456																	REST	SEPT8	IGKV2-40	DDN-AS1
	CCL13	0.0859345	0.913747																	ATP2B4	SLC25A11	PPFIA1	LHX2
	AC093616.4	0.0859324	0.220783																	MMP3	COPS7A	IL17C	RNU6-793P
	RASL11A	0.0858957	1.6685																	MMAB	CADM1	CLIP3	BNIP3L
	RP4-612B15.3	0.0857489	0.729033																	MRO	AQP1	C3orf79	LINC00589
	RNF138P1	0.0856846	0.100655																	TIMM8A	RGS5	IL17RE	ATAD2B
	TYMP	0.0856173	2.10777																	SLC2A13	COL18A1	PTDSS1	CCDC50
	RP11-36B15.1	0.0856088	0.36763																	LOC100129480	NR2F2	KLF14	LINC02130
	RAB42	0.0855229	0.455731																	SKP2	QDPR	RBMS3-AS1	USP10
	ANXA8	0.0855106	0.946598																	RNU7-2P	CYB561	MIR4796	ADAMTS5
	CLMP	0.0852912	1.71017																	UHMK1	GPM6B	ZIK1	CCDC12
	TSPAN14	0.0852388	1.48291																	CYB5B	QRICH1	TMEM62	CDIP1
	MAFB	0.0850838	1.7445																	LOC100506241	ATP2A2	PHLDA2	KCNJ15
	SDCBP	0.0850576	2.33679																	REEP6	SYT11	ARAP1-AS2	RPL19P16
	GLP2R	0.0849464	0.643419																	ACAT2	MEF2C	NDRG3	RPS6KA5
	REM1	0.0848849	1.21602																	ADRA1A	LMO4	AIG1	RPL21P131
	PTRF	0.0848045	2.82347																	C4orf19	LOC100996517	TLN1	PKN2
	GPX4	0.08463	2.78241																	AP5S1	TUSC3	SRM	OR7E161P
	CBLB	0.0845973	1.43854																	SLC17A5	DCTN5	OR51F1	MAFF
	SHANK3	0.0845068	2.03469																	LOC647264	SMC3	TAAR9	HLA-W
	COL4A2	0.0844827	2.43716																	PSMA5	NR2F6	KBTBD4	HOXC-AS1
	MAP7D3	0.0844437	1.26831																	PDHA1	LAMB3	AJUBA	RBM6
	EPB41L4A	0.0843794	0.932729																	ZBED4	TFPI2	RNU6-68P	FLNB
	GRK3	0.0843425	1.19439																	DDA1	NSDHL	CSTF3	ZFAT
	C7	0.0842488	2.58261																	SYVN1	CDC42EP3	EXD2	ATXN1-AS1
	TNFRSF10A	0.084244	1.00707																	RNF7	RGS16	PTPN11	KLF14
	FOSL1	0.0841994	1.19245																	C6orf48	PSMD9	MIR4535	POLR2A
	DOCK6	0.0841362	1.70279																	USP24	DCN	PDSS2	TMEM219
	DEFB124	0.0840742	0.65387																	YBX2	EFHD1	RNPEPL1	LINC00581
	AC002066.1	0.0839653	0.00790048																	SRA1	MALL	PRAMEF14	FLJ12825
	PHLDB1	0.0839346	2.00811																	MIRLET7A3	TM4SF1	CDR2L	LINC02630
	CLDN23	0.0839081	0.988503																	EXOSC4	DEAF1	DEFB4B	HGH1
	SSC4D	0.0838988	0.460916																	SEC61A1	AMACR	KPNA3	RNU6-12P
	RP11-573D15.1	0.0838651	0.309714																	DHRS3	COA1	ASB9P1	SFMBT1
	RFLNB	0.0838413	1.48901																	KRTAP8-1	SLC9A1	RBPMS2	GDF5-AS1
	LAMA2	0.0838327	1.76578																	PSD2	PTN	MURC	CORO7
	HLA-DMA	0.0838278	2.0122																	APOM	GPM6A	FBXW2	KANSL1
	SELENOP	0.0838256	2.26149																	TAF5L	ENTPD1	TMEM151A	EZH1
	EEPD1	0.0838181	1.28662																	RAN	AMOT	STS	SLC30A10
	RNU6-105P	0.083815	0.184727																	EMC8	HDGFRP3	C21orf119	MTMR9
	TMEM255B	0.0837712	1.07022																	BAG3	EHD4	STARD7	VPS37B
	CRYBB1	0.0837632	0.160494																	FGD6	EXTL2	EIF5AL1	MACROD1
	CPA3	0.0835723	1.37421																	SV2A	IGF1	TAS2R16	ZNRD1ASP
	RBMS3	0.0835594	1.05925																	ELMOD3	RGL1	MIR4663	RNF39
	RP11-66B24.4	0.0834377	0.651834																	COX7B	MINPP1	RPL29P30	B4GALNT2
	UAP1	0.0833879	2.0255																	MGLL	EPHB2	RABIF	RREB1
	CTC-523E23.11	0.08335	0.482682																	SGOL1	MXRA5	BCR	SAMD4A
	SNTG2	0.0833214	0.254549																	RPP14	PNMA2	KRT79	HOXC-AS2
	PHLDB2	0.0832833	1.39875																	PSMD7	ACOX1	SLC39A7	LINC02870
	GADD45A	0.0832431	2.07104																	EPDR1	GATA3	RABAC1	ECRG4
	HEG1	0.0832302	1.62309																	NQO1	LOC101929857	G6PC3	TNRC6A
	PDPN	0.0832236	1.48931																	POMGNT1	SLC1A4	MIR3677	SCUBE3
	TNFRSF8	0.0831908	0.782422																	ZNF639	OSBPL3	C9orf16	CASKIN1
	AAED1	0.0831797	1.30974																	PRKCDBP	STAM2	CDK5R2	LINC01214
	TFPI	0.08315	1.6903																	MME	TGFB1I1	RNY4P10	ZCCHC2
	LINC00377	0.083105	0.408727																	LOC643837	TFPI	SNX17	MGA
	IFI16	0.0830881	2.06051																	TPST2	RIN2	MIR1286	SHLD1
	TFEC	0.0829985	0.427234																	TNFRSF25	S100B	EFNA5	TCP11
	ZNF792	0.0829449	0.726596																	EIF1AD	DOK4	CENPN	FMC1
	ENG	0.0828488	2.44555																	RRBP1	METTL7A	OR2T2	LINC00351
	AC005682.6	0.082756	0.397867																	GPR82	CBX5	ART4	EPB41L4B
	VEGFB	0.0827407	2.49242																	ARHGEF17	ABCG2	PRAMEF10	ADAMTS14
	RP11-736K20.6	0.0827186	0.330889																	COG8	TGFB3	PIGL	VEPH1
	CTB-13F3.1	0.0826079	0.992429																	DDX49	MFAP5	B3GNT1	GFPT2
	GMFG	0.0825478	1.80218																	SMARCD2	CNPY2	RFFL	DNASE1L3
	CXCL9	0.082536	0.424792																	NMB	ZNF330	TMBIM6	RPL32P3
	FCGRT	0.082518	2.31624																	MSANTD4	VLDLR	MIR3666	CACNA1D
	CD14	0.0824892	2.0134																	HRASLS5	TRIM9	RFWD3	RAI1
	TMTC1	0.0824486	1.44266																	TIMM13	LPHN3	HEBP1	NT5DC2
	PLSCR1	0.0824256	1.74929																	CDC42EP4	SLIT2	POU4F1	SNORD63
	LOXL2	0.0824123	1.41529																	G3BP1	TP53TG1	DCBLD2	PRSS16
	EHD4	0.0823992	1.58626																	ADAMTS2	SLC7A11	CRAT	VGLL2
	MCUB	0.0823921	1.29745																	GLI4	ATP2C1	TNPO1	ZFHX3
	DMRT2	0.0823651	0.395099																	TIMM17A	FAP	LOC644145	COL9A2
	SPRY2	0.0823307	1.92665																	GSS	ABCB1	B4GALT5	RNU2-36P
	ESYT1	0.0822982	2.11454																	ZBTB47	GPD2	TUBB4B	SP3
	KIF26A	0.082261	0.91539																	ECE2	IDH2	MIR152	LINC02613
	OLFML1	0.0821859	1.39544																	LARP4	TPI1	ZNF106	PLEKHG4B
	EPB41L4A-AS2	0.0821463	0.535066																	SAR1A	TPX2	REEP6	GNA11
	GOLGA8M	0.0821131	0.411865																	IARS	LAMA4	CBR1	AFF3
	CMAHP	0.0820645	1.41365																	SLC25A4	VWA5A	NPPC	MSH5-SAPCD1
	TNS2	0.082031	2.48924																	GYPC	SHOX2	AKIRIN2-AS1	MIR3936HG
	RERGL	0.0819856	1.37162																	CCT3	PLA2G4A	CYP8B1	FEZ2
	C1QB	0.0819746	2.31557																	NABP1	GCFC2	TAF10	NUCB2
	TCN2	0.0819272	1.75977																	AFF3	FKBP1A	VPS13D	DBNDD1
	ITGB1BP1	0.081913	1.85017																	CCDC116	PLP1	MIR875	HOXA9
	RNASE4	0.0818923	2.16189																	PRPS1	FZD2	ANAPC7	PTP4A2
	ELMOD3	0.0817964	1.4765																	SLC25A15	RAD51B	PLEKHA1	EPC1
	RP11-290D2.6	0.0817007	1.18166																	COQ3	RGS13	OR52D1	PPP1R21-DT
	FXYD5	0.0816723	1.9423																	PAPSS1	AP4S1	GATSL2	MYO15A
	HOXC6	0.081605	1.08491																	IFI27L1	ZNF174	SOCS4	SNORA70
	CCR1	0.081595	0.952081																	RN5S43	REM1	MYCBP2-AS1	TLE3
	RP11-1149O23.2	0.0815487	0.368694																	BORA	CSF2RA	TIMM23	ARMC8
	RP11-372E1.1	0.0814842	0.147832																	BRAT1	LGR5	NAT8L	IFT122
	SIK1	0.0814723	0.534726																	TGFBRAP1	CHEK2	ACO1	HSD17B1P1
	C19orf12	0.0814386	1.47222																	SH3RF3	SCN3A	GSR	AKR1B1P7
	RP11-84A19.4	0.0813787	0.0887173																	GPBAR1	NRP1	PWP1	PRSS38
	ARID5B	0.0813375	1.69726																	MPP7	INHBA	ORMDL1	DLEU1
	MT2P1	0.0813371	0.478349																	TXNRD1	SKP2	EXOC4	TOMM40
	NOTCH3	0.0813125	2.06601																	PMM2	PCDHA2	WDR77	SLC39A13
	HDC	0.0812435	0.804019																	PFKFB1	SAT1	MIR106B	HOXA-AS3
	ABCA8	0.0811988	1.73257																	LOC339192	ZNF235	MMP28	ZNF619P1
	SNORA16B	0.0811031	0.100358																	C1orf109	TP53I3	B3GAT2	RPAP1
	TLN2	0.0810866	1.29078																	EBP	TTC39A	RHOD	NPIPB6
	RP13-152O15.5	0.0810695	0.341354																	NNT	SEPT4	RMDN3	RPL35AP35
	RP5-864K19.4	0.0810578	0.681313																	DCUN1D5	CMKLR1	RNF126P1	ZNF346
	CDKN1C	0.0810322	2.07764																	ADRA1D	PCDHA1	PEBP1	CLEC16A
	PIM1	0.081006	2.05754																	PRSS48	TRIM5	CRABP1	KCNJ2
	LRP1	0.0810035	2.27721																	H2AFY2	ARL17A	LOC100129361	FLRT1
	ADRA1A	0.0809735	0.333557																	C1orf31	HGF	IMMT	OR7E158P
	TPSB2	0.0809378	1.5306																	ZCCHC24	PPARA	LOC728730	BTN2A1
	MS4A2	0.0809068	0.399652																	RNFT1	GEMIN2	SEC31A	BTN3A1
	HK2	0.0808605	1.4273																	FH	MEG3	NBEAL1	GPR61
	GIPC3	0.0808467	0.829438																	TIPARP	DDX49	ITPRIPL2	ZNF469
	CFI	0.0808104	1.73756																	AMOTL2	TRO	GTF3C3	CNTD1
	CSF2RA	0.0807503	0.820876																	TSEN15	LPAL2	C14orf132	EPO
	PDLIM1	0.0807503	2.45577																	DHDDS	ST3GAL6	WDR18	SPRY2
	RP11-138H8.6	0.080719	0.175039																	ZNF768	SRD5A1	NDUFV3	PDE3A
	HIPK3	0.0807154	1.87757																	PLCD1	PFKM	LOC100132146	COL2A1
	SPARC	0.0806443	3.09036																	LOC440896	PML	IER5L	PRDM16-DT
	LY96	0.0806302	1.41326																	LIPT2	PDIA4	OR2T4	DEPDC5
	BET1P1	0.0806225	0.226897																	LPL	ESR2	RGL1	TET1
	SDE2	0.0805838	1.41644																	AFF2	NAB1	NDUFAF1	LINC02503
	MIR4435-2HG	0.0805806	0.702141																	NDUFS8	DLAT	COL11A1	RPL31P14
	RP11-334A14.8	0.0805062	0.099527																	GLIPR2	FOLH1B	HSPA13	IL6ST
	CEBPD	0.0804936	2.53726																	NUDT19	COL13A1	OR5A2	PPP3R1
	RP11-673E1.3	0.080493	0.608019																	GRB14	B3GALNT1	STRN	DPEP1
	C6orf141	0.0804828	0.962333																	SNORA70D	IER3IP1	LTBR	LTBP4
	LDHAP2	0.0804474	0.266559																	HDX	RET	FOXL2	NCOA6
	MECOM	0.0803069	1.10373																	MIR1245B	RP11-649A18.7	EHD4	MFGE8
	RP11-158M2.3	0.0802935	0.7181																	LEO1	MAPK11	PRAMEF13	ECI1
	NRROS	0.0801714	1.11882																	RGS16	HSPA2	PHF2P2	PCCB
	PML	0.0801637	1.68595																	ZNF503	PDLIM4	DCTPP1	NEU1
	CDO1	0.0801037	1.70045																	HCCS	SLC23A2	LYSMD1	HLA-DOB
	CPNE8	0.0800483	1.16819																	GALNT2	MRPS11	TMEM175	ANO10
	PPP1R15A	0.0800459	2.27172																	SIRT7	LRIG1	CLDN23	ANXA5
	PHLDA3	0.0799844	2.06634																	GTF3C6	PTGDS	UBQLNL	CASC8
	AHR	0.0799844	1.60603																	STK39	HNMT	AIFM2	TAOK1
	CMTM3	0.0799364	1.69661																	NF2	PTHLH	DDB1	ANAPC4
	C10orf142	0.0798624	0.153808																	CYCS	IDS	CPT2	LINC02061
	LGALS3	0.0798526	2.65022																	VSTM2L	MFN1	SNAR-A3	DEFB131E
	KIAA1324L	0.0797516	1.06355																	LZTS2	GPER1	LCE2A	JHY
	KCNE4	0.0797281	1.21312																	STX1A	CYP3A7-CYP3AP1	KRTAP6-2	PHKBP2
	RP4-737E23.6	0.0796995	0.189466																	ZNF770	GNB5	NARS	H2BC9
	PYHIN1	0.0796469	0.315735																	SMAD7	PCDHGA10	DNAH10OS	SMOX
	MFAP3	0.0796316	1.03842																	DOCK9	COL4A1	CPA4	ITIH4
	GADD45B	0.0794901	2.5266																	C20orf24	MKI67	ANKDD1A	RN7SL720P
	CD33	0.0794723	0.813735																	POLR3H	VDAC1	LCE1F	IMPDH1P7
	BDKRB2	0.0794591	1.00462																	PTPRF	RPL27A	ERVV-2	FAIM2
	FBN1	0.0794363	1.68097																	CSTF2	TRPC4AP	GSTK1	LINC01524
	RGS16	0.0794205	1.41526																	CCNE2	TCTN3	ASB8	LINC00907
	GDF6	0.079413	0.185683																	FGFRL1	AK2	BCYRN1	DGKG
	SH2D3C	0.0794029	1.45842																	SEH1L	ACACA	PBOV1	TFEB
	ZNF697	0.0793468	0.881795																	PYCRL	SERPINE2	BIRC8	TESMIN
	RP11-379F4.7	0.0793448	0.718142																	ZDHHC8	TM9SF4	PAQR4	CRADD
	OLFML2B	0.079343	1.41892																	ZNF641	PREPL	ZNF260	TMEM120B
	TRPC6	0.079341	0.79357																	MLH1	FASN	SYNC	RPS26P45
	SLC29A1	0.0793051	2.13982																	COQ9	COQ9	ANXA11	FLT1
	MPEG1	0.0792013	1.37726																	ZNF526	TMEM97	MIR524	CTNNAL1
	KCNIP2	0.0791642	1.77946																	NAA10	AGRN	KIAA2013	AUNIP
	GYPC	0.0791582	1.898																	TXNDC11	SEL1L3	PRKDC	NEK4P1
	COLEC12	0.0791487	1.4524																	FAM70B	EPB41L1	SULT1A1	LINC02603
	CNGA1	0.0791128	0.367446																	PFDN2	TBC1D1	COX6B1	TCF7L2
	LINC00924	0.0791022	0.716635																	SCD	MYO1B	MRPS34	RPL17P34
	CTSC	0.0790858	1.52467																	ELMO2	FEM1B	UBE3C	GSDMC
	RP11-234G16.5	0.0790841	0.230137																	ACTR5	TCF4	LARP1	TTC27
	FOSL2	0.0790663	2.24266																	TTC38	SNRNP27	MIR4499	ECEL1
	FOXO1	0.0790617	1.73044																	FASTK	SPTSSA	SLC25A2	KRT18P33
	TNFAIP3	0.0790074	1.72449																	ARF4	DNAJC8	P4HB	PTPRN
	FAM87B	0.0789353	0.144689																	KPNA1	SMARCA4	PCDH12	CAND2
	CDKN1A	0.0789327	2.3978																	FOXP4	WEE1	POU3F1	CDC20B
	ANO6	0.0788621	1.71018																	WSCD2	DOCK9	MIR4498	ITGA9
	SNRK	0.0788582	1.63335																	MAGEH1	SPRY1	CLIP1	PRMT7
	IFNGR1	0.07884	2.22041																	CDK5RAP1	TMEM259	ZNF778	WWOX
	FRMD4A	0.0788283	1.24213																	NOP2	WDFY3	KRTAP10-11	CEP112
	MSX1	0.0787699	1.41326																	XXYLT1-AS2	PTPLB	UBL7	PGS1
	MESP1	0.0787669	0.760335																	GOT1	EHBP1	ARMCX3-AS1	UHRF1
	LNX1	0.0787604	1.04152																	CYC1	LHFPL2	MIR132	PCK1
	SH2B3	0.0787229	1.5195																	MRPS34	PPM1H	GALR2	LINC02568
	CALHM2	0.0786882	1.83195																	EIF3J	GM2A	TP53I11	ZNF366
	NPR3	0.0785952	0.847121																	OSGIN1	MTG1	TIMM13	ACOT7
	SLC43A3	0.0785777	1.79165																	SLC6A1	TLE3	MIR4252	CPA4
	SEPT11	0.0785528	1.72381																	LINC00315	CIT	GTF2E1	LHCGR
	EGR3	0.07855	1.27276																	CLPTM1L	PRUNE2	FAM215A	GDPD5
	RASA3	0.0785238	1.69831																	CLEC14A	SERINC5	LINC00911	RNA5SP443
	MT1X	0.078481	2.76566																	C6orf203	GRAMD4	RAP2B	DEPTOR
	RP11-455O6.2	0.0784421	0.149745																	DSCC1	CDS2	MAGED1	BCL6
	ADAMTSL4	0.0783344	1.73708																	COASY	COL14A1	ZNF773	ERRFI1
	TPSAB1	0.078311	1.62592																	RPL12	SMC5	ADAM21P1	FERD3L
	ODF3B	0.0782981	1.6261																	NCLN	CTC-425F1.4	ZNF271	UNC93B1
	TPRG1	0.078295	0.640133																	H19	URB1	GP9	STUB1
	ANGPT1	0.0782937	1.12735																	POLR3K	FANCI	LINC00356	CSMD1
	SPSB1	0.0782608	1.72595																	ZNF668	ATP5D	SPN	VN1R10P
	CREB5	0.0782121	0.922396																	CCDC43	HAUS5	TAAR1	LINC01623
	SLC35G2	0.0781994	1.06938																	TIMM23	FRMD4B	KIAA1161	RPL17P44
	NFIB	0.0781691	1.5039																	NMNAT1	EEF1D	CHMP7	EFL1P1
	AC144831.1	0.0781276	0.846314																	PCDH17	COL4A5	ANKRD9	VTA1
	NAV1	0.0781107	1.20133																	LOC100128059	TSPYL5	OR4C12	SDHD
	CYB5A	0.0781052	1.80824																	GLCE	OLFML2B	NAT9	SMCR2
	TACC1	0.078097	2.03964																	POP5	MED8	CRHR1-IT1	LDHD
	HLA-E	0.0780493	3.07616																	NIPA2	GCSH	ACADS	PREX1
	CTSK	0.0780364	2.29739																	LMNB2	TIAM1	CSDE1	ADCY9
	BOK	0.0780137	1.87536																	FAM53B	SNAI2	KRTAP12-4	H3P27
	RP11-184M15.1	0.0779858	0.113328																	CNN3	GPX7	RNY3P9	IGF2BP3
	CEBPB	0.0779827	2.35077																	KAZALD1	PLCB1	TIMM10B	CNOT4
	ADA	0.0779707	1.27732																	PDE7B	PPM1B	NDUFS8	NCAM1
	HSPG2	0.0778939	2.10594																	GPR143	CCNA2	PAK1IP1	KLF12
	NIPSNAP3B	0.0778679	1.08535																	MAFB	CDR2L	FLJ25758	TMEM151A
	ACSL5	0.077857	1.46698																	SIX4	ATP10D	KPNA6	LINC01488
	NOS3	0.0778518	1.23233																	PLEKHJ1	PIBF1	NIPA2	EIF3H
	RASGRF2	0.0778061	1.012																	RAB2A	ADCY1	OR5B21	OR5AZ1P
	HAS2	0.0777964	0.683188																	SERINC2	FBXL7	EBI3	TENT5A
	RFTN1	0.077777	1.72469																	CHD4	MARCH3	UBE2K	THEMIS
	ZNF638-IT1	0.077756	0.335518																	CRY1	TENM4	LRRC37A6P	MTND2P8
	SGK1	0.0777339	1.81687																	HEYL	PRMT3	NUP107	DLC1
	SLC7A2	0.0776936	1.67066																	LACTB2	BCKDHB	NACC2	ACOXL
	BCAR3	0.0776935	1.34157																	EMC6	RPS11	RNA5SP470	LINC01191
	TP53I11	0.0776816	1.72646																	XYLT1	PTPRD	GSTP1	Metazoa_SRP
	SH3TC1	0.0776809	1.15388																	RAB32	COQ2	COX15	PLEKHM3
	MYO5C	0.0776684	1.24811																	FREM2-AS1	IQCK	GLYR1	LINC00511
	UTRN	0.0776473	1.55878																	ARHGAP42	MFSD9	HSPA9	RIOK3
	ITSN1	0.0776315	1.20121																	SH3GLB1	CLIC2	LOC100506352	CIC
	NEURL1B	0.0776194	1.60102																	FAM195A	TBX2	MRPL34	MYL4
	SESTD1	0.0776031	1.44132																	TLR9	COL6A1	FOXN3-AS1	RGMA
	NINJ2	0.0775727	1.09255																	IL11RA	BICC1	TRBV11-1	CBFA2T3
	MRPL35P2	0.0775659	0.24463																	ELFN2	SATB2	SERPINH1	GAK
	CEP112	0.0774275	0.999749																	PMVK	NFASC	AQP3	CCN1
	PEX11A	0.077416	1.21672																	ADARB1	MFHAS1	MIR1294	LPA
	RP11-399B17.1	0.0773928	0.391473																	FAM26D	RPL37A	POU5F1B	HOXA13
	RP11-386I14.4	0.0773835	0.811126																	LYPLA1	DOCK3	DLEC1	RNU6-1175P
	CDKN2C	0.0773542	1.35397																	MKKS	SNED1	MACF1	MED9
	SLC27A3	0.0773484	1.72585																	TIMM22	LPPR4	WWC2	RAMP2
	C6	0.0773048	1.06864																	ARHGAP18	ABTB2	MIR33A	JMJD7-PLA2G4B
	SNORA71C	0.077205	0.111372																	FLJ33630	SGCD	C20orf194	GRIK2
	GPT	0.0771922	1.39203																	PLAU	PINLYP	HADHB	TCF19
	RN7SL15P	0.0771914	0.240328																	C21orf91-OT1	OSR2	MIR4799	LINC02570
	RPL11P3	0.0771848	0.434593																	YIF1A	PDCD2	ABCC6	HCG22
	ANKRD29	0.0771529	1.19196																	PPM1B	ATP6V0E2	STX6	GOLGA6L5P
	ARHGAP42	0.0771412	0.802797																	ADCK1	APLNR	HDHD2	ZDHHC7
	RP11-632K20.7	0.0771283	0.917825																	ACER3	SRSF10	MSRB2	FTMT
	DDR2	0.0771159	1.73788																	DNAJC25	OIP5	TLE2	H1-6
	CCDC69	0.0770923	2.08154																	COX14	ARHGDIA	MRPL17	BTN2A2
	MLKL	0.0770711	1.45048																	SLMO1	SMPDL3A	SNAR-A1	SFI1
	TCF7L1	0.0770305	1.66386																	KAL1	MAGED2	DEGS1	MACC1
	ADM5	0.0770275	0.992058																	NAA15	PHACTR1	C7orf33	HMGB3P2
	CTB-33G10.1	0.0769773	0.602136																	CA2	DNA2	CDYL2	RPL21P66
	RP1-18D14.7	0.0769428	0.222403																	HAUS2	ZNF75D	USP17	EIF1AD
	ACE2	0.076932	0.740256																	MGAT3	TTC30A	C10orf85	TTLL4
	PRKCH	0.0769081	1.26097																	PAPD7	PON3	OR4K5	PRR5L
	NRIP1	0.0768715	1.22334																	PLEKHH3	BHLHB9	TUG1	ARL15
	TCF4	0.0768515	1.41152																	SLC25A38	ELOVL2	SLC25A45	LRRC36
	MCAM	0.0767046	2.50876																	RAB11FIP5	KPNA1	ZNF419	HMGB3P13
	AP002954.3	0.0766968	0.519372																	HSD3B7	TCHH	LOC254099	MIR5702
	ITGB5	0.0766913	2.12393																	PKDCC	RSAD2	PISD	PAN2
	CARD8-AS1	0.0766719	0.794567																	BTBD6	DUSP7	MIR4692	ALPK3
	CACNA2D4	0.0766446	0.508195																	PSMD12	C1orf95	ETV6	CHAC1
	PTPRG	0.0766366	1.28212																	CLCN7	NTRK3	NAA25	DPH6-DT
	SHC1	0.0766236	2.09742																	ATP13A2	RALYL	DYNLL1-AS1	LINC02771
	KIRREL	0.0766148	1.54978																	HDHD3	PDS5A	MICAL2	SLC8A1
	LIPA	0.0765701	1.74501																	CHMP1A	TWF1	MIR2278	NEB
	THBD	0.0765451	1.77446																	ALAS1	ABCC6	PSMC4	MIR4527HG
	HEY1	0.0764726	1.42865																	GRAMD4	ERBB4	ATP5O	C1QTNF8
	TSPAN13	0.0764068	1.86133																	SNRPD2P2	PLXDC1	OR7E87P	MAP2K2
	IGFBP4	0.0764055	3.07898																	MAGEA11	CA5B	MGMT	LINC02161
	PCDH19	0.0763925	0.375128																	HMOX1	SHMT2	FGFR2	INO80D
	NQO1	0.0763334	1.77636																	ALG3	RPS21	STOX2	ZZZ3
	PCDH12	0.0763171	0.975267																	PMPCA	LOC100996724	RNA5SP120	PTPN12
	RP1-197B17.4	0.0763125	0.10841																	SYDE1	GPR161	DUSP14	TPSP2
	ADPRH	0.0762762	1.12364																	FZD4	LOC645166	PSMB3	PEMT
	CTD-3092A11.1	0.0762505	0.493646																	DVL1	BTD	MIR3943	GALR1
	SLFN5	0.0762207	1.22753																	TUBGCP5	SLC25A16	EPHB2	EML6
	RBM3	0.0762045	2.32903																	PODXL	MAN1C1	MIR4522	SCGN
	GPR153	0.076194	1.31452																	SMARCD1	PACRG	ZNF239	HCG14
	C22orf34	0.0761771	0.0912201																	INPPL1	TNFRSF4	GFM2	MYT1
	XPNPEP2	0.0761722	0.959794																	PET112	CLN5	NACC1	LINC02373
	RP11-264M12.2	0.076131	0.171068																	GPR158	COPS8	PGP	LINC00491
	SLC25A1	0.0759625	2.15667																	STAT5A	ITGA8	PPP1R14BP3	MRPS33
	SEC14L1	0.0758929	1.77963																	ZFHX3	MFSD7	ZNF462	KLC2
	INPP4B	0.0758926	0.838562																	SPRYD7	KLF12	GPR50-AS1	SYT12
	RBMS1	0.0758926	1.8383																	TMEM81	COX11	DEFB113	TRIM8
	RP11-167B3.2	0.0758852	0.296116																	DDX31	RCHY1	NDUFA11	IQGAP2
	SPON1	0.0758821	1.67328																	FAM136A	OPA1	ARMC6	CHRNB1
	NAMPTP1	0.0758612	0.379855																	HSPA4	FRY	MIR378D2	LMF1-AS1
	ACOT2	0.0758117	1.55494																	RPL32	ATXN7L1	GSPT1	STK19
	PTGFR	0.0758047	0.997189																	ACP2	MAPK10	DAG1	MRPL28
	FAM65C	0.0757779	1.51225																	ARPP21	DCTN2	MAGEC2	EEF1A1P11
	PPP2R1B	0.0756693	1.40874																	BOLA3	HSPA12A	KIAA1958	MAP2K5
	DPYD	0.0756562	1.37348																	SBNO2	RALA	EFEMP2	TRIM66
	BMS1P10	0.075624	0.337476																	RN5S401	HLX	OR6Y1	TMEM270
	KIAA0355	0.0756189	1.502																	MIR200B	NAT1	PRMT6	NFE2L3
	LINC01133	0.075598	0.602166																	C17orf81	IFI44	MIR662	ERCC6L2
	AOC2	0.0755957	0.71742																	GPER	LBP	OR51B6	HIVEP3
	LATS2	0.0755424	1.51027																	MIR3689B	CAPN3	SIAH2	TEAD3
	GYPE	0.075492	0.233707																	HSD17B1	SUB1	IL17D	TTC39C
	FTLP2	0.0754669	0.219205																	DRD2	CMA1	OR2J3	RN7SL547P
	BNIP3L	0.07544	2.11578																	SELRC1	SSTR2	MIR3167	NDUFS4
	H1FX-AS1	0.0754229	0.885761																	E2F4	TSPAN2	LARS	MTOR
	DUSP4	0.0754222	1.04836																	COPG1	GYS2	TMEM247	TMCC1-DT
	PRDX6	0.0754111	2.60107																	LSM1	HOXA1	WBP1L	ADAMTS9
	COPZ2	0.0753986	1.78759																	SERINC5	HOXA10-HOXA9	FITM2	FGF2
	SFRP2	0.0753601	1.97061																	TMEM216	TAF1B	ARPP19	MAPT-AS1
	FTLP3	0.0752846	1.30923																	CYB5A	PTBP3	RNU7-23P	MIR6074
	MAML2	0.0752743	1.25849																	GBA2	YIPF1	AP2M1	GATD1
	CTD-2195B23.3	0.0752705	0.0918536																	B3GALT4	CLCN4	LOC100996902	MAP3K1
	STON1	0.0751945	1.49428																	DDX5	CENPI	NDUFB7	KIF27
	CSRNP1	0.0751628	1.97839																	FRMD8	ALPK3	CBR3	PPL
	MCM10	0.0751297	0.185222																	WDR46	ADAMTS3	SAMD5	MYO18A
	GLDN	0.0751071	1.05726																	RPUSD3	CACNA1A	LOC84931	H3P24
	STS	0.0750279	1.15205																	ATXN7L3	ARID4B	COL6A1	MIR422A
	GNAI1	0.0749982	1.66746																	LOC100335030	SUSD5	CAP1	ZNF436-AS1
	ACOT4	0.0749912	0.575297																	CHPF2	API5	DHH	CASTOR1
	C2CD2	0.0749752	1.59444																	PFN3	NUP160	JOSD2	EPB41L1
	KLF4	0.0748917	2.14148																	KIAA0232	KIAA1731	KCTD20	MKRN6P
	FTL	0.0748538	3.9434																	KDELC2	ELOVL5	MIR3922	ZSCAN2
	HOXC5	0.0748472	0.614448																	GCLM	RXRB	AKR1C4	NPVF
	NCOA7	0.0748457	1.4448																	LOC149086	TNN	MIR451B	RAD51B
	SNORA71A	0.0748437	0.13481																	ATP5G3	PPFIA3	ERGIC1	ZNF385A
	ZFP36L2	0.0748264	2.5336																	C2orf88	TSHR	BCL2L11	SPOUT1
	SLC39A8	0.074761	1.23483																	SLC29A4	LOX	CYBA	LINC02680
	LCP2	0.0747471	1.23354																	ASPSCR1	SNRPE	MIR381	LINC01355
	ANXA5	0.0747181	2.81019																	ATP10A	MYCL	BICD2	GAL
	GLUL	0.0747108	2.7507																	LOC400043	DIRAS3	DAD1	ZNF420
	NID2	0.0746973	1.28567																	CCT6P1	UBXN8	CRYBA4	LINC01184
	TMEM2	0.0746395	1.40387																	SYNM	PKNOX1	EFEMP1	MAP3K3
	TNFSF8	0.0746301	0.224731																	DMRT3	PMS2P3	LINC00654	HAPLN3
	KLF7	0.0745596	1.36803																	C19orf52	HNRNPCL1	LOC100507071	KDM5A
	SH3KBP1	0.074542	1.55994																	CORO1C	HNRNPA1P3	INPP5K	KAT8
	EMB	0.0745079	1.29092																	MGC27345	RPE	DBX2	HOTTIP
	KLF9	0.0744549	2.15998																	LARP4B	TXN	OST4	SPPL3
	ARHGEF6	0.0744549	1.49865																	EIF4G1	DR1	OAF	TCTN2
	VAMP5	0.0744404	2.25656																	MFN2	SLC25A30	TACO1	SLC6A13
	RNASE6	0.0743922	1.40816																	CHMP7	USP53	LONP1	EHD4
	SLC19A2	0.0743717	1.56203																	PEMT	ARF1P1	ACN9	VN1R18P
	USP18	0.0743666	0.883861																	YAE1D1	GDF11	TMEM120B	SPC24
	ZBTB16	0.0743208	1.69875																	CECR5	LOC100505498	ZNF319	CDIPTOSP
	CX3CL1	0.0743196	1.674																	CLMP	LOC100287387	OTUD7B	DIABLO
	GPX1P1	0.0743176	1.39289																	THY1	COX7BP1	RNU7-75P	ITGB6
	PICALM	0.0742938	2.27895																	CAMKMT	FDPSP5	PCDHB8	PIK3R1
	LIMS1-AS1	0.0742923	0.0338373																	SPAG1	CTNNAP1	EZR-AS1	ZBED5-AS1
	JDP2	0.07426	1.38897																	TMTC4	COL10A1	LZTR1	GLT8D2
	AC112715.2	0.0742544	0.0791624																	TBCE	OLFML1	C14orf177	MACF1
	SNORA48	0.0742081	1.1892																	C14orf126	ORAI2	DMBX1	THOC5
	FNDC3B	0.0741789	1.50178																	AURKAIP1	CLIC5	MIR4714	RHOA
	GNS	0.0740838	2.05925																	CASKIN1	COPG1	C2orf88	SPRY1
	RN7SL834P	0.0740569	0.566779																	ICT1	GOLM1	STAU2-AS1	PDCL2
	IMMP1LP1	0.074056	0.191998																	PPP1CA	MTCH2	TMX2	C9orf64
	ITPRIP	0.0740348	1.59246																	MAD2L1	PTPLAD1	LDLRAD4	POP7
	ANXA2P2	0.0740322	0.841803																	SEC24A	SSR3	CHCHD2P8	TAF11
	GDPD5	0.074012	1.3219																	AFG3L2	C20orf24	TFDP1	SHROOM1
	HSPB2	0.0739778	1.46531																	OPRK1	BACE2	PIGZ	DENND1A
	ARAP3	0.073895	1.43107																	NOL6	PMEPA1	LINC00938	LINC00310
	HIC1	0.0738914	1.25761																	RNF34	FXYD6	SH3PXD2A-AS1	GAL3ST1
	ANKRD53	0.0738913	0.834328																	EIF4E	STRN4	TTL	LASTR
	RHOJ	0.073886	1.43545																	HSPA1B	LAP3	SPG21	LINC02817
	CTD-3092A11.2	0.0738652	1.3002																	WDR89	TSSC1	NQO2	LINC01991
	CTSL	0.0738535	2.21768																	PLEKHG3	MRPL16	DICER1	MED31
	CCM2L	0.0738508	1.23457																	PUS1	FKBP3	LOC100289580	LINC02206
	TUBB6	0.0738262	2.11162																	VIMP	DCTN4	ADCK1	NR3C1
	SERPINH1	0.0737985	2.02928																	TGM1	MRPL15	SOX17	HNRNPR
	ZBED3	0.0737802	1.04889																	REPIN1	NUSAP1	KLHL18	SENP6
	CSAD	0.07378	1.81069																	PLXNA3	NT5DC2	SEC61B	RPS6KB1
	EIF4EBP1	0.0737652	1.88721																	CCDC86	NDC1	MIR32	CCDC9B
	SLCO4A1-AS1	0.0737556	0.470197																	TUBB	ZDHHC3	TMCC1	TSC22D2
	PEMT	0.07373	1.70421																	BAK1	UBP1	COPE	ZNF48
	CTC-510F12.3	0.0737192	0.387378																	VARS	NPDC1	EXOC2	RPL36AP26
	RNU6-343P	0.073711	0.07792																	BAHCC1	AGPAT5	RRP36	MICALL2
	GPNMB	0.0737081	2.10633																	SRSF2	TIMM23	MMP12	AUTS2
	HLA-DRB1	0.0736716	2.68386																	BZW1	RMDN3	MLF2	BAZ1B
	CTD-2525P14.5	0.0735492	0.450568																	PLOD1	HMG20A	TST	SLC22A11
	RP5-1142A6.9	0.0734902	1.47001																	ETF1	OLFML3	TXNDC17	PAX9
	ACSS2	0.0734731	1.80573																	WDR5	TULP4	TMEM259	LINC02725
	SAT1	0.0734701	2.74415																	ACSF2	TIMM13	NCSTN	SLC28A3
	PAPSS2	0.0734595	1.68298																	GFER	UQCR10	RHOC	MIR4713HG
	TMEM150B	0.0734098	0.600381																	MRPS9	GOLT1B	MRPL15	PIK3C2B
	SNED1	0.0734068	1.52297																	IPO4	NDUFB2	SCARB1	SYN3
	HCAR2	0.0733898	1.01965																	TECR	MRPL44	ARHGAP29	LHPP
	CRYBG3	0.0733807	1.05599																	LOC284600	SCAND1	FAM205B	PROSER2-AS1
	HLA-DRB5	0.073346	2.0057																	NLE1	LANCL2	MAST3	ADARB2
	OSR1	0.0733366	1.55859																	AFAP1	C1QA	LRRC59	NXNP1
	RP11-211G3.2	0.0733166	0.792377																	SMG8	UTP11L	MAPRE3	ZSWIM2
	RP11-632F7.3	0.0732044	0.170701																	FAM118B	NKIRAS2	DARS2	LINC01118
	EFEMP1	0.0732041	2.42225																	DGKE	CKAP2	USP17L6P	KLF11
	ARHGAP18	0.0731795	1.31497																	NEK8	UGGT1	RRBP1	NDUFS1
	C1R	0.073163	2.90103																	SUGP2	SLC25A10	LOC644662	FGFR3
	TNFAIP8	0.0731095	0.943405																	ADAM12	BDH2	PSMD9	SYNPO2
	HSD3B7	0.0730626	1.61592																	JMJD6	UBA6	MIR3545	LINC00607
	RP11-302L19.3	0.07306	0.407386																	MRPL48	TMEM176A	CCNA2	FBXL2
	VCAM1	0.0730589	1.50001																	ZNF180	RCBTB1	SEPT11	RAD23A
	HSD17B11	0.0729903	1.94033																	BIN1	KIF4A	NFE2L1	MGRN1
	DOCK9	0.0729693	1.46018																	TMEM120A	TIMM8B	OR10A6	SPTBN4
	PIEZO1	0.0729617	1.90123																	LGALSL	RWDD2B	ABCB10	ABCC1
	TBC1D16	0.0729571	1.43269																	LACTB	CARHSP1	FAIM3	BOD1
	SH3BP5	0.0729354	1.54271																	POLE3	SFXN1	ANKRD27	GPSM3
	RIPK3	0.0729311	1.23518																	FAM82A2	PGP	ELOVL1	POU5F1B
	CASP10	0.07292	1.03791																	KLHL18	SDCCAG3	MAP4	MTCO1P3
	C8orf4	0.0728968	1.95083																	MESP1	AACS	DSTN	SLC5A8
	RP11-1398P2.1	0.0728922	0.642676																	FAM174A	NFS1	GLIS2	MLXIP
	CABP4	0.0728803	0.29091																	GALNT8	XPO4	OR5D14	LINC02723
	RP11-158M2.5	0.072879	0.155236																	OPLAH	ALAD	ZNF544	SCG5
	ROBO3	0.0728634	1.21563																	SUV39H2	ARHGEF3	CDK7	JUND
	SNORA52	0.0728432	0.977493																	MAK16	FOCAD	LOC100996630	HDAC11
	SNORD10	0.0728236	1.53645																	ZNF330	IMPAD1	EXT2	IQCH-AS1
	THSD1	0.0727755	1.09329																	NEO1	FHOD1	GNG12	TRAP1
	RP11-6L6.2	0.0727734	0.279176																	BRF1	PARP12	SMG9	GIP
	KLF8	0.072734	1.31795																	MBD3	NDUFA3	STAT1	TARDBPP1
	CD200R1	0.072718	0.0666818																	PRICKLE1	RFWD3	OR10A5	FBXL16
	BCL6	0.0726992	2.30562																	USP16	DPP3	TALDO1	MINAR2
	RP11-497H17.1	0.0726777	0.564233																	LOC388796	AGK	TMEM218	BCL2L11
	CSF1R	0.0726097	1.55853																	HABP4	MAGEH1	LINC00936	KIFAP3
	TPT1P4	0.0726095	0.531154																	TFB2M	DTL	TRAV30	SPTBN5
	NGF	0.072577	1.11437																	MYLK	CECR5	KLHDC7A	SEPTIN7P14
	PIGHP1	0.0725489	0.347406																	CCDC56	CISD1	KU-MEL-3	COL6A2
	RP11-92C4.6	0.0725251	0.760533																	ILF2	LOC100130872	AGPAT2	EDEM2
	SNX9	0.072464	1.9194																	GNPNAT1	DYSF	SEC23B	NFATC4
	SLC16A7	0.0724632	0.815087																	ZNF589	NCAPG	DYNC1LI2	RNU4ATAC13P
	CARD8	0.0724455	1.22908																	PSME3	MECR	MRPL55	AOC1
	ROCK2	0.0724165	1.611																	SNHG1	SLC22A17	C9orf91	LINC01483
	RP11-380G5.2	0.0724097	0.337979																	NPLOC4	LRRC8D	ARF4	RAD9A
	PXDC1	0.0722956	2.13278																	RTN4IP1	DAK	LRFN3	BTG4
	RGCC	0.0722893	2.30309																	CAV1	EXOSC4	PKDREJ	RNA5SP146
	DDX47	0.0722744	0.00829329																	SNORD114-15	SEC22A	SCO1	UBP1
	B4GALT1-AS1	0.0722535	0.875553																	C17orf51	LXN	HYOU1	ZNF799
	P2RY14	0.072239	0.751427																	SKI	OGN	MIR1203	SDAD1
	PALM2	0.0722317	0.247212																	KRT5	VWA1	XPO7	FST
	RAP1B	0.0722287	1.12178																	SEC23A	ZNF544	CTAGE9	ATPAF2
	DHRS9	0.0722018	0.499414																	SS18L2	KIF20A	LINC00538	TSPAN9
	RAB20	0.0721952	1.6245																	MON1B	DHRS11	MIR618	LINC02401
	TMEM204	0.0721863	1.87039																	CXCR7	COQ6	SZT2-AS1	WWP2
	FAM126A	0.0721862	1.02754																	C6orf47	HOOK2	OPN1SW	GBE1
	LINC01436	0.0721844	0.360971																	TSR1	ATAD2	OR7D1P	TDRG1
	SH3GLB1	0.0721559	1.85547																	ANKRD52	SMYD3	CCDC96	IPO9-AS1
	IFITM1	0.0721475	2.59683																	ACN9	UGGT2	AAR2	MEOX2
	ACOT1	0.0720824	1.05835																	ANKLE2	ANO1	BRI3BP	SUGCT
	RRAGC	0.072047	1.7324																	NOTCH1	VAV3	TBX3	PTMAP10
	CHSY1	0.0719927	1.52156																	FZD1	TMEM51	PNPO	COA1
	FES	0.0719857	1.59397																	GATA3	SPCS3	SPECC1L	LRP5
	RAB3IL1	0.071958	1.64747																	LOC729275	PNMAL1	BIVM	NDUFB1
	RP1-78O14.1	0.0719371	0.232849																	SLC25A32	RPL26L1	LOC100506411	ESR2
	IL6ST	0.0719151	2.06179																	TMEM223	DEPTOR	LINC00304	TBX5
	VAT1	0.0719117	2.34897																	MTOR-AS1	CENPU	MAN2B2	MIPEP
	DDX21	0.0719117	1.78379																	EXTL3	GUF1	MARCH2	PPP2R2A
	NUAK1	0.0718943	1.43266																	LOC286135	NETO2	TESK1	EGR2
	RP11-134L10.1	0.0717969	0.944888																	FAM203A	MRPL35	KAZN	FNBP4
	AC005682.5	0.0717949	0.559079																	BCL7B	ISOC2	UBR4	RPL37AP8
	NOX4	0.0717827	0.686339																	ABCE1	MAGOHB	GCNT2	IVD
	RHOQ	0.0717537	2.06942																	METTL23	BAALC	PAQR9	AGO4
	RP11-71E19.1	0.0717093	0.472849																	HIC1	TMEM106B	SEMA7A	PABPC4-AS1
	COL12A1	0.071644	1.82216																	ARHGDIA	HSPB7	DPPA3P2	FHL3
	SBK3	0.0716266	0.0515019																	HOXB2	METTL22	OPRD1	MRPS18A
	MMP14	0.0716208	2.31517																	DOK1	SOBP	FAM86HP	LINC01526
	IL15RA	0.0715504	1.2846																	MORF4L2	COL5A3	KLHL9	TULP4
	MILR1	0.0715485	0.791794																	RPUSD1	DNAJC12	RRAS	ZNF462
	SOCS2	0.0715108	1.38838																	DCP1A	STAG3L4	ZBTB6	NPM1P31
	VWCE	0.0714949	0.776207																	GAS6-AS1	FASTKD1	LINC00614	PTGES3P4
	RP11-178C3.2	0.0714897	0.0811294																	ASB6	NDUFAF4	CCDC85B	EBF2
	ASAP1	0.0714889	1.57378																	EMP1	C2orf43	MAPK3	DOCK10
	RP3-333A15.2	0.0714652	0.397215																	GPRC5C	PLEKHA4	OGDH	LINC01813
	NR4A2	0.0714577	1.5163																	SLC25A16	ALG13	HHEX	CCDC85A
	SLC25A24	0.0714202	1.22945																	SLC4A2	ETNK1	SNAPC5	ABHD5
	CASP4	0.0714111	1.74338																	BCCIP	RASAL2	PARD3B	PTH1R
	CTTNBP2NL	0.071403	1.2846																	NUP205	CEP70	CUEDC2	MYL3
	ZP1	0.0713098	0.254584																	BMPR1A	LZTS1	MRPL53	SOCAR
	GPX1	0.0712401	2.58992																	GPN2	CSGALNACT1	INVS	RSRC1
	RP3-425C14.6	0.071239	0.35596																	SERPINA5	DPY30	LINC00371	ZNF148
	EFNB2	0.0712321	1.53267																	RALGAPA2	OSBPL10	OR14C36	EBF1
	LINC00622	0.0712263	0.511328																	MUL1	GPATCH2	RABGGTA	DCAF1
	RNU4ATAC	0.0712018	0.0778238																	EHD4	ASPN	UQCR11	LINC02044
	KIAA1462	0.0711983	1.45418																	TMEM126A	C12orf5	RHCG	FBLN2
	LGALS1	0.0711661	3.1798																	SYDE2	ORC6	TSFM	GLYR1
	STK17B	0.0711661	1.24571																	NAA25	OXSM	RIMKLA	TSC2
	BTG1	0.0711391	2.22855																	ESYT3	RBP4	SLC38A7	TLCD3A
	PLEKHA8P1	0.0711216	0.575235																	HOXC4	TEFM	SPIRE1	LOX
	ADAM15	0.0710689	2.06401																	PTBP1	PBK	EIF2AK4	SPRY4-AS1
	HLA-DRB6	0.0710336	1.64498																	LOC729970	TMEM120B	SNORA77	LPP-AS2
	ST8SIA4	0.0710096	0.613933																	INTS2	PDLIM2	KCNE1L	SLC26A1
	FAM13A	0.0710079	1.21608																	CRK	DNAAF2	XKR7	MAP3K20-AS1
	TCF7L2	0.0710023	1.44356																	SMARCD3	RASL12	GPER	H1-10-AS1
	RFX8	0.0709189	0.396212																	LSG1	PRR5	SMPD1	SMIM38
	DOC2B	0.0709173	1.4072																	WNT8A	DACT1	SLX1A	MAP2K6
	SPTBN1	0.0709046	2.28159																	HMGCS1	EMC9	MGC16275	DLEU2
	FGD4	0.0708604	1.13462																	C16orf72	SRR	SAYSD1	U6
	LIMS1	0.0708579	1.41886																	SAMD4A	JAM2	ILK	OSMR-AS1
	AC084117.3	0.0708135	0.24307																	C7orf65	SCRN3	MIR4492	RPL37P10
	SLC35C1	0.0708122	1.40552																	TXNDC17	C10orf88	CCNB1	WDR82
	MFNG	0.0707823	1.38483																	SNX19	SH3TC1	THUMPD3	SF3B1
	CFB	0.0707595	1.8777																	SLC1A5	TIPIN	OR13J1	TMEM30CP
	EIF4EBP2	0.0707547	1.95713																	FXR2	DOCK10	OR7E12P	HABP4
	SLFN12L	0.070743	0.0263328																	FUT10	CENPQ	KRTAP10-8	ANKRD11
	CH17-360D5.2	0.0707414	0.310799																	RASA3	ZDHHC13	HEXA-AS1	TRIM7
	SLC9A3R2	0.0706526	2.10169																	NAP1L5	CNTNAP2	MIR4446	RNU6-682P
	RP11-797A18.6	0.0706064	0.319493																	TULP4	PDGFD	RND2	GPX6
	WT1	0.0705988	1.17604																	TLCD1	PDSS2	ROMO1	SOX7
	SOD2	0.070585	2.03313																	SCO1	GPRC5C	UBP1	CCKAR
	CYP7B1	0.0705726	0.742038																	SESN2	VANGL1	KIAA1644	LINC01787
	HAPLN3	0.0705584	1.32062																	MEMO1	MICALL2	MIR200B	USP3-AS1
	CCDC102B	0.070473	0.551165																	RNF185	NABP1	TRIM16	ZAN
	BDKRB1	0.0704417	0.436838																	AKR1A1	ARMCX5	HIST1H2AM	ZMYM4
	BICC1	0.0704369	1.17642																	ZNF362	BOLA1	FKBPL	FER1L4
	CLEC4G	0.070398	0.617062																	ADAM22	LRFN3	SFRP5	MAPK14
	FKBP5	0.0703464	2.03595																	FLYWCH2	HERC6	EMC8	CACNA2D2
	RCL1	0.07032	1.21825																	TST	ADAP2	EMX2	EIF2B1
	RNU4-2	0.070313	0.411734																	HERC2P3	MTERF3	LOC100133077	KIAA0408
	HYAL2	0.0702925	1.80107																	EPHB6	OTUB2	DIRAS2	EDEM3
	MT1L	0.0702904	1.62655																	MELK	IFT81	TRAK1	MAP3K11
	RP11-129M16.4	0.070275	0.655328																	SETD8	DPM3	ZFYVE9	STK35
	SIX1	0.0702665	0.672452																	SPTAN1	ALG9	MIR4519	SFXN4
	HOXD1	0.0702389	0.171391																	UBE2E2	FKBP14	MIR4711	NLGN2
	YES1	0.0701991	1.49402																	C3orf37	CNTNAP1	LOC100130705	PGP
	DACH1	0.0701493	0.746685																	STIM1	XYLT2	ZG16B	RABEP2
	ERRFI1	0.0700979	2.18642																	FLJ45079	TMEM45A	UBALD2	HMGN4
	GFRA1	0.0700734	1.25859																	PPP3CC	SCARA3	FZD5	DDR1-DT
	A2M	0.0700675	2.83746																	RNASE7	EMCN	TTC7B	DEFB135
	NFKBIZ	0.0700648	1.64924																	SEL1L2	C1GALT1	DDX53	NEIL2
	SLC28A3	0.0700087	0.517664																	ZBTB7B	RIC8B	LOC149086	FBLN5
	ACADS	0.0699683	1.82049																	CT45A1	TMEM70	RNF168	RALY
	PNP	0.0699389	1.70649																	CSNK1G2	C4orf19	TMEM187	KIF13A
	RP3-405J10.3	0.0699339	0.0131325																	SCFD2	WFDC1	COX10-AS1	LINC-PINT
	RPL32P1	0.0699241	0.126491																	ANKDD1A	KDELC1	LINC00453	SMARCD3
	TNFRSF1A	0.0698573	2.17983																	KCNB1	TTC13	PFN3	FLI1
	FGFBP2	0.0698459	1.211																	SLC22A5	NXN	CIAPIN1	MARK3P1
	CD84	0.0698176	0.611955																	RNF150	CHIC2	RMDN1	TSGA10IP
	MIR6883	0.0698165	0.336942																	GPD1	SHCBP1	CTRL	CTNND1
	PODXL	0.0698091	1.77833																	SPANXB1	RAD54B	UBE2QL1	LINC01169
	VEGFA	0.0697839	2.18968																	ZNF219	C1orf54	SOST	MEIS2
	CHST7	0.0697732	1.27355																	RBM3	RSRC1	POP5	PSEN2
	SPRED2	0.0697066	1.4778																	STX4	SNCAIP	GPR33	NES
	CCDC50	0.0696834	1.69174																	DAAM1	DSN1	SMG5	GDAP2
	PTPN12	0.0696571	1.96726																	C9orf64	SIGLEC1	GFM1	SEC14L4
	DOK2	0.0696521	1.19181																	LOC100133920	FJX1	MDFIC	OSM
	RP11-647K16.1	0.0696356	0.244221																	RRAGA	SLC47A1	AP4E1	RPL7AP52
	PARVA	0.0696302	1.95028																	TAF9	MARC2	BCRP3	EMX2
	CTB-50E14.5	0.0696265	0.85285																	BOK-AS1	SVEP1	TPBGL	PKD2L1
	RBPMS-AS1	0.0695242	0.844017																	MRC2	CENPN	GLRX2	RAMP3
	JAK1	0.0694888	2.0472																	KIAA0391	CADPS2	PYDC2	GORAB-AS1
	RP11-775C24.5	0.069452	0.917856																	C1orf182	LRRC16A	ANKRD35	CLIC4
	DIAPH2	0.0693898	1.11611																	C12orf23	COG8	C1orf191	MAPKAPK3
	FERMT2	0.0693517	2.05764																	LALBA	SPATA7	LOC100128909	KIAA0825
	LAP3	0.0693388	1.88451																	PSIMCT-1	PIEZO2	TPD52L2	GASK1A
	AGFG1	0.0693243	1.50268																	DPYSL3	BAG4	ANGPTL7	DNAH2
	ITM2A	0.0693168	1.9542																	WDR92	DEF8	RHBDD2	STAT5A
	MKL2	0.0693108	1.44881																	ALKBH5	PTPLA	EXOSC4	HLA-DQA2
	JUNB	0.0692312	2.78655																	LAMA4	PCDH12	YIPF5	NFE2L2
	GAB3	0.0691645	0.986697																	PAICS	ATP8A2	SNAP47-AS1	PRTFDC1
	RP11-638I2.8	0.0691351	0.663159																	EEA1	RANBP17	PRAMEF8	LBHD2
	HADH	0.0690922	1.6961																	MIR4672	UXS1	TSTD1	STC2
	NEGR1	0.0690914	1.12291																	OSTC	RTP4	CAPZA3	PSORS1C1
	RP11-23N2.4	0.0689518	0.558692																	MRPS7	TMEM35	CTIF	LINC01997
	PTGDR	0.0689422	0.396902																	STK38L	HHAT	GEMIN5	PDHB
	ATP1B3-AS1	0.0689243	0.637186																	TMEM167A	AGPAT4	APBB2	CAMK1D
	CNTFR-AS1	0.0689209	0.158474																	SLC25A12	FAM105A	KIAA1191	DKK3
	RP11-800A3.7	0.0689195	0.553629																	HSPBP1	MNS1	THAP11	RAPSN
	CALM2P2	0.0689114	0.97999																	CBX6	FAM173A	LOC100506459	AP3B2
	ECE1	0.0688587	2.08293																	STRAP	LOC100996782	OR5T2	PDE8A
	MSN	0.0688489	2.36792																	PSMB5	VASH2	SSSCA1-AS1	ANKS3
	IMPDH1	0.0688425	1.86566																	PSMD1	HEY2	LOC100507406	POM121L2
	RP11-248J18.2	0.0688299	0.752407																	CTAGE9	FZD10	VKORC1	MOG
	TNFSF10	0.0688279	1.8683																	PPAPDC3	NOX4	C12orf4	SEPHS1P7
	RBMS2	0.0688261	1.5163																	SLC20A1	ECT2	PRR14L	GBA
	RP11-330O11.3	0.0688246	0.36021																	ALDH3A2	DHRS9	NEUROG2	CWH43
	PLPP3	0.0688087	2.21365																	GPX1	MRPS28	LOC728716	RNU6ATAC35P
	CSF2RB	0.06878	1.02519																	PLEKHM1	MTRF1	C7orf49	RGS14
	ANXA1	0.0687709	2.5043																	WDR36	CYTL1	RNF14	HOTAIRM1
	HSD17B13	0.0687644	0.767979																	MAP7D1	ARL15	TCEB2	AAR2
	THSD7A	0.0687197	0.629689																	ITPR1	FAM198B	MIR569	C12orf56
	ARHGAP28	0.0687035	0.545134																	LOC100505549	COLEC11	LINC00106	LRRC43
	TMEM173	0.0686951	1.92004																	PFN1	SLC12A8	TMED9	QRICH1
	SRGN	0.0686655	2.53364																	NARFL	SLFN12	OR52B6	ITIH3
	CRLS1	0.0686631	1.49746																	RALA	SPAG4	C10orf53	IL33
	LPP-AS2	0.0686493	0.488092																	MARS	FGD6	LOC339442	CYCSP17
	SAMHD1	0.0686438	2.09868																	FLVCR2	DKK2	RPS6KB2	CCT4P1
	LILRB4	0.0686409	0.5941																	CBX4	TRIM45	TMEM214	TBX2
	PQLC3	0.0686347	1.62547																	AARS	GLRX2	SDR42E2	HSP90AB2P
	RDH10	0.0686086	1.43974																	THRA	TRHDE	MIR181A2	ZNF536
	HMGN2P19	0.0685985	0.132245																	ITPA	DZANK1	NCLN	ZNF276
	ALDH2	0.0685964	2.01439																	AK1	ECHDC1	VPREB3	CDIPT
	ADAMTS10	0.0685711	1.49486																	LY6G6E	E2F8	FLJ44313	ACOXL-AS1
	IL33	0.0685358	1.58733																	COA1	PRR16	CDC14B	TLN2
	IL18R1	0.0685344	1.03136																	ACADL	STYK1	PRELID1	ZMAT4
	HOXB8	0.0685222	0.618792																	NKX3-2	PARPBP	DOPEY2	CORO1A
	HOXC10	0.0685132	1.07459																	CDK6	HELLS	DPAGT1	ATXN2L
	MANEA	0.0684992	0.966885																	TRIM27	SLC2A6	TAOK1	CYP17A1
	RP3-426I6.5	0.0684766	0.0278071																	SSNA1	ZC2HC1C	TOR1A	MIR196A2
	FHL5	0.0684711	1.61901																	DYNC1I1	EVA1B	TEKT5	GNAS
	CD74	0.0684361	3.06684																	CHD9	TLR7	SCRT2	NCOA7
	COL6A3	0.0684202	2.16479																	PSMA6	NUDT6	PINK1	FILNC1
	CD151	0.0683605	2.46706																	FBXW7	GKN1	CAPNS2	USP47
	CD99	0.0683435	2.40885																	SETD6	MUC16	MIR216A	ANKRD9
	IRAK2	0.0683422	0.971886																	MGAT2	TMCO3	PSMD13	BNC1
	SPHK1	0.0683012	1.24015																	SEC13	LRP12	PIP5K1C	UBA52P7
	RP11-789C17.1	0.0682898	0.378367																	FDXACB1	RERGL	SLC35B3	SNRPGP16
	ACSL4	0.0682873	1.5458																	PHLDA3	CCDC102B	SUSD1	FUBP3
	RAB44	0.0682842	0.0208121																	FAM203B	GPR88	OR2B3	EXD1
	SCRN2	0.0682022	1.79172																	QRSL1	MYLIP	SLFNL1	TLR12P
	METTL7A	0.0681838	2.14432																	PGM1	LINC00472	MIR3130-2	PRPF3
	RP11-158M2.4	0.0681819	0.158732																	TMA16	ARHGEF40	DEFB135	CAMTA1
	SLC1A5	0.068172	1.98106																	DUSP12	CYP46A1	MIR4520B	VANGL2
	CD163L1	0.0681167	0.467049																	DCLK3	FAM86C1	SMAD6	RBFOX2
	ANXA2	0.0680881	2.55566																	SEPT3	SGK2	SFXN4	PALM2AKAP2
	COBLL1	0.0680771	1.26372																	ZBTB7A	DNAJC28	IVD	DELEC1
	ITPKC	0.0680725	1.75727																	BCAP29	CYP39A1	CSTB	ANTXR1
	IFITM3	0.0680715	3.20695																	GLYAT	C19orf80	VPRBP	GFPT1
	RP11-65L3.4	0.0680547	0.0202204																	KIAA0494-AS1	ZNF557	BCAP31	PPM1B
	RPLP2	0.0680251	3.29427																	ADAM17	SLCO1C1	USP17L2	PIK3CB
	CD99P1	0.0680211	0.718149																	CCDC150	CSRNP3	UBE2D4	RPL34-DT
	CCNL1	0.0679989	2.13268																	NQO2	LOC101928589	FAM109B	POU3F3
	CTD-2033D15.2	0.0679852	1.03319																	RAB1A	RABL2A	KRTAP25-1	DYM
	ATP5HP4	0.0679712	0.369845																	AAGAB	TMEM176B	MBNL1	SLC2A4RG
	PIK3CA	0.0679552	1.28674																	AIFM1	KCNK15	ABCF2	CATSPER4
	GPR183	0.0679327	1.36798																	UBE2J2	PRPF39	ANGPT4	H1-8
	CYSLTR1	0.0679275	0.325581																	APRT	RNLS	ZFP3	PPIAP51
	CTD-3157E16.1	0.0679101	1.07869																	LOC100287506	CCR10	CDC42BPB	CCNJL
	CFH	0.067909	2.0551																	PPRC1	PDZRN4	NTN5	HMGA2
	RP11-685N10.1	0.0679052	0.349861																	USP46	ZNF532	COLGALT1	PSMA6P3
	RP11-344B5.2	0.0679014	0.549961																	RNU6ATAC	TSGA10	DDTL	HCG18
	C11orf96	0.0678934	2.49174																	GORASP2	DNMT3B	TINAGL1	ARHGEF3
	FKBP9	0.0678858	1.91072																	DERL2	PNPLA3	IGKV6-21	GLCCI1
	MMP28	0.0678706	1.3314																	MIR2467	CPTP	LOC100129935	METTL1
	IL2RA	0.0678656	0.234459																	SHOC2	LEPRE1	LINC00111	WNT3
	SNCG	0.0678492	2.14637																	BPIFB3	MMP27	POLR1A	VMP1
	DENND3	0.0678442	1.50761																	IBTK	GREM2	FAM220A	E2F1
	ADAMTS7	0.0678139	1.07012																	PSMD3	TRPC4	NUDT8	LY75-CD302
	TBC1D2B	0.0677926	1.66759																	KPNA4	NDUFA13	NHS-AS1	LINC02871
	LOXHD1	0.0677432	0.0234753																	CDK2AP1	PDSS1	MIR4684	NSMCE2
	RP11-68I3.11	0.0677364	0.140249																	SNRNP27	PRO2012	UNG	PACSIN1
	ITGA6	0.0677296	1.75731																	PLXNA1	AK021933	MIR212	BBX
	PARD3B	0.0676995	1.0387																	CCDC23	C7orf49	SLC29A1	RN7SKP68
	RP11-737O24.5	0.0676891	0.185155																	ARL2BPP2	ITM2C	NTM-IT1	HCG17
	BHLHE40	0.067679	2.40836																	GOLT1B	LBH	SRD5A3	PDIA4
	LINC01197	0.067672	0.443665																	ELOVL1	SLC2A10	CALM1	IL12RB1
	MX2	0.0676708	1.26986																	ABCF2	WNT5B	TMEM33	RRAD
	FHL1	0.0676653	2.64706																	WFIKKN1	CLMN	FOXI3	SLC9A5
	SIRPB2	0.0676542	0.718901																	KLHDC10	TACO1	COMMD4	STIM1
	CMKLR1	0.0676181	1.09411																	SPRYD3	WNT16	LOC100996557	UNC13C
	ATOH8	0.0676145	1.44738																	TMEM60	MIA2	KEAP1	NID2
	MEIS3P1	0.0675276	1.04416																	HYI	RNFT1	CEP104	CYB5R3
	IDH1	0.067493	1.85458																	NSFP1	TRMT61B	MIR26A1	ANAPC1
	IL27RA	0.0674829	1.03468																	TSSC1	KIF18A	LY6K	SEC22A
	RP11-174N3.4	0.0673963	0.0329256																	ATR	MAGED4	TRAV34	SEPSECS
	ITK	0.0673825	0.480147																	KEAP1	YIPF5	TBL3	HMGXB3
	METRNL	0.0673599	1.85557																	OR4S2	MRPS15	SCRT1	KIF1A
	NUDCD1	0.0673545	1.15362																	VPRBP	GLT8D2	REM1	SSH2
	MAP3K6	0.067353	1.92392																	ARMC1	GINS2	S100A3	KCNJ16
	HAVCR2	0.0673413	0.95559																	NAA40	PLVAP	XPO6	SMG6
	CACHD1	0.0673067	1.28346																	PSMD10	PLXNA1	SURF4	NFATC2
	BST2	0.0672491	2.4227																	JUND	CRISPLD2	C8orf17	LRMDA
	ZEB2	0.0671817	1.42442																	PPP4C	ERLIN2	SMC4	UBQLN1P1
	AC007278.3	0.0671652	0.290349																	HOXA10	C7orf25	ARHGEF37	ECEL1P3
	NR3C1	0.0671375	1.48094																	SPEN	KCNMA1	GRB2	SPOCD1
	TJP2	0.0671162	1.85291																	C16orf46	CACNG4	FEM1B	BICD2
	FKBP1A	0.0671082	2.46075																	ATPAF2	HMGN5	SPINT4	MMS19
	MIR22HG	0.0671014	1.70517																	BLCAP	STAP2	WDR92	ARFGEF2
	FAM43A	0.0670975	1.50791																	AKAP8	APOO	RREB1	ZNF474
	CYBB	0.0670925	1.29424																	DCTPP1	MIR6516	SPINT3	PVT1
	KLF10	0.0670823	1.75939																	HSPE1-MOB4	ACAD8	CSPG4	DLG1
	RP11-211G3.3	0.0670803	0.00379151																	TRIP6	COL5A2	TRIM27	MIR4704
	LPAR6	0.0670461	1.50014																	TMEM79	FAM46A	CRIP2	LINC01941
	Metazoa_SRP	0.0670197	0.108812																	RABGGTA	DOCK6	RC3H2	NFAT5
	MGAT1	0.0669823	1.76797																	TTC13	OXLD1	DNM1L	RPL3P4
	FYN	0.0669659	1.76622																	OPA1	CHPF2	KATNAL2	IL1RAPL1
	SLC25A43	0.0669467	1.31085																	P4HA1	C9orf91	PSMD2	RAI14
	IL13RA1	0.0669367	1.82738																	SRFBP1	TFG	KRTAP3-1	GDAP1
	RAPH1	0.0669265	0.80608																	KLHL5	DENND2A	SLAIN2	SMIM20
	ISM1	0.0669229	1.18188																	ALDH4A1	PDPN	NRBF2	LINC01377
	KDM7A	0.0669138	1.25348																	SPTSSA	RNFT2	CAAP1	BABAM2
	NTAN1	0.0669106	1.9387																	ARL2BP	ETV1	SLC25A37	PRKAG3
	RASSF9	0.0669066	0.467365																	SAMD1	CCDC28B	LOC100505685	LINC00624
	GPATCH11	0.0669001	1.16548																	KLHL1	GPSM2	HAGH	SEMA3A
	PLEKHO2	0.06688	1.79278																	MPZL1	ABHD11	SMAD3	DCP2
	APOL1	0.0668452	1.69871																	C5orf43	GUCY1A3	MRM1	C16orf78
	AC093110.3	0.066826	1.40238																	FA2H	MMP24-AS1	COX7A1	LINC00629
	LEPROT	0.0668027	1.9086																	FAM168B	IPW	DHX32	AACSP1
	RSU1	0.0667999	1.808																	EXOSC6	LETM1	METTL13	FAM178B
	ARL5B	0.0667993	1.16075																	TMEM183B	OPLAH	KLHL30-AS1	HSD17B12
	TMEM44	0.0667962	1.11418																	IVD	FLT1	GORASP2	EIF4A1P9
	IL10RA	0.0667778	1.37665																	BLVRA	MCM4	MYL6	SYT3
	SH3BGRL2	0.0667745	1.60681																	TNKS1BP1	KIF18B	MGST3	NDUFV2
	B2M	0.0667684	3.29787																	DUS1L	OAZ3	TMCO3	EPHA7
	IRX1	0.0667658	0.772702																	PWP1	RACGAP1	MIR4674	ATXN10
	EIF4A1P10	0.0667516	0.178083																	OR6W1P	PKNOX2	DDX11-AS1	AXIN1
	TDRD10	0.0667333	1.13518																	MAPK7	NCLN	OXCT2	RBM19
	GIMAP2	0.0667272	1.17417																	SDHAP2	TMEM135	AVP	CNTNAP5
	ACSS3	0.0667258	0.91985																	SELV	SAA3P	TRAK2	RXFP1
	TMEM119	0.066672	1.41177																	PRNP	POM121L9P	PTPRF	ZNF23
	AIDA	0.0666601	1.44731																	SNUPN	APOOL	RNU7-51P	FMNL1-DT
	RP11-124N14.3	0.0666355	0.941834																	NME1-NME2	PDCD4-AS1	ENDOG	FHIT
	MXRA8	0.0666265	2.21112																	COX10	ALDH18A1	DAB2IP	CBLB
	PLAUR	0.0666219	1.23091																	ENOPH1	UBE2J1	GFOD2	CNTNAP2
	FGF2	0.0666166	1.30393																	TBC1D16	MRPL42	RASSF3	NMRAL1
	APBB2	0.0665857	1.42023																	LOC100506813	MRPS16	CTSA	DMKN
	EVA1C	0.0665724	1.62567																	HDAC4	PPIL1	MIR4440	LINC02346
	STK32B	0.0665195	0.614599																	MTERFD1	LMBR1	LOC100506675	PTPRK
	RGS6	0.0664634	0.567767																	AKAP12	ZWILCH	C9orf40	HLF
	OR7E12P	0.0664599	0.279188																	OR13G1	RFX7	ZMYND10-AS1	PRKD1
	PPP1R15B	0.0663895	1.65683																	HSPB1	DNMT3A	BLVRA	RIBC2
	TMSB4XP8	0.0663894	1.1694																	GOLGA5	PNPO	ARSA	PXDNL
	CCNYL1	0.0663855	1.13279																	C10orf12	KCTD15	FAHD1	OVOL1
	NCK1	0.0663792	1.51256																	TOR3A	ACER3	EDDM3B	IQCJ-SCHIP1
	CTD-2207L17.1	0.0663197	0.230411																	DHTKD1	FBXW7	ATP5D	KCNE4
	EPHX1	0.0662565	2.40552																	PSMG1	SRD5A3	LINC00618	TBC1D9
	TRPV2	0.0662499	1.39376																	ARL6	TMEM206	CREB3	MIGA1
	TLR3	0.0662455	0.557821																	LDHB	ZNF703	MIR4536-1	ASCC1
	POLR2L	0.0662334	2.39636																	LSM4	PTER	LETM1	LINC02744
	ITGB1P1	0.0662201	0.2396																	VPS4A	PRTFDC1	RSRC1	PDXDC1
	RHOB	0.0662043	2.98214																	IPO13	FLRT3	KLHL42	KRT8P18
	RP11-375I20.6	0.0662008	0.125982																	SPSB2	KCNMB4	MAN2A2	STARD10
	PELI1	0.0661841	1.60804																	GNL3	NDUFAF5	FAM47A	ADCYAP1
	PNRC1	0.0661637	2.23029																	PPIA	TMEM38A	GPN1	HMGB3P16
	CPNE2	0.066158	1.46721																	DGCR8	CXorf36	RHOA	GRM1
	M1AP	0.066148	0.182895																	MIR335	DESI2	ARFIP2	PCSK1
	LEPR	0.0661425	0.956515																	COMMD2	ENPP3	OCEL1	MTMR2
	CASP7	0.0661345	1.42348																	YWHAE	SURF4	ATP6V0D1	MIR8070
	UACA	0.0661238	1.65168																	SGCZ	OSTC	GPX4	TTLL12
	IQCH-AS1	0.0661146	0.600872																	TEX2	PDZD11	FAM177A1	STAU1
	TMSB10	0.0660991	3.4629																	FTSJ3	SLC40A1	CIB1	NID1
	NOVA1	0.066083	1.14096																	ASF1A	FBXW5	MIR623	APCDD1L-DT
	ACAA2	0.066074	1.84443																	IGHV3-53	MARVELD1	PPAPDC3	MIER3
	CDC42EP3	0.0659973	1.54793																	NDUFB2	NUDT5	MIR676	RNU1-64P
	PTPRS	0.0659732	1.71919																	PRKRA	ARPC5L	C17orf103	LCOR
	FOXN2	0.0659272	1.15796																	SYNCRIP	TRUB2	UBTD2	RPS26P58
	NRN1	0.0659128	1.79868																	PGK1	SFRP2	OR5D18	HNRNPA3P13
	DDX60L	0.0659064	0.880479																	TSPAN17	AKIRIN2	DEFB114	BIN2P2
	INMT	0.0658947	1.66355																	IL17RE	DCUN1D5	MAP1S	DGKQ
	CASKIN2	0.0658571	1.68754																	SLC25A35	MRPS23	CCDC41-AS1	RNU6-1200P
	BCHE	0.0657956	1.08182																	SLC50A1	NEK6	MED14-AS1	ANKS1B
	ARHGEF7-AS2	0.0657949	0.271413																	MCRS1	RHOU	FLJ16126	CDH12
	TMEM133	0.0657731	1.03525																	FANCF	TMEM98	SMIM14	SEZ6L2
	CMTM7	0.0657631	1.26119																	MATN4	MTFP1	C19orf73	CXCL13
	TMCC3	0.0657534	1.11858																	NUMBL	SPNS1	AFAP1	BNC2
	ABCG1	0.065725	1.25553																	ZNF442	TIMM21	NLRP9	MIER2
	WDR86-AS1	0.0657185	0.63804																	BPY2C	AGPAT3	TTC3-AS1	LINC00322
	GRK5	0.0656836	1.81169																	TAF6L	TMEM189	MTERFD1	ATP7B
	ARHGAP6	0.0656727	1.13265																	FHL3	PHPT1	PEF1	LRRC4C
	CD276	0.0656458	1.534																	GBE1	SEH1L	LHB	TRPM3
	PLOD2	0.0656402	1.59596																	WASF3	SSBP4	OR1L4	HSPA12A
	HOXB6	0.0656288	0.751995																	ARL8A	UBE2T	F8A2	RNA5SP403
	IL15	0.0656079	0.620178																	BOLA2	SMOC2	LOC101060179	RPS4XP2
	PKDCC	0.0655892	1.97771																	ZC3HAV1L	C14orf142	ZNF702P	RPS3AP23
	CYB5R3	0.0655849	2.51503																	NT5C1B-RDH14	PRMT6	RAD23B	MYOT
	FAM26E	0.0655323	0.574586																	NDUFS1	NAT14	LYNX1	TYW1B
	SNORA71B	0.0655101	0.405836																	ATP8B2	SLC25A33	COMT	C17orf58
	VEGFD	0.0655011	1.0249																	CALY	EBPL	SP5	FECHP1
	ZFHX4	0.0654647	0.629951																	YIF1B	CDCA3	CD320	ATP1B1
	CCDC170	0.0654528	0.331703																	UBQLN1	TMEM69	GJA4	DNAJB6
	TMSB4X	0.0654451	3.43558																	ECHS1	ABRACL	P2RY2	BBOX1-AS1
	SNHG16	0.0654211	1.50608																	SLC35A4	DNAJC30	PCYT1A	DAB1-AS1
	ELF4	0.0653691	1.34473																	FAIM	NUF2	FAM45B	RNU6-239P
	RP11-686D22.10	0.0653641	0.195083																	FLJ33581	DUSP23	LOC100996339	ALDH1L1-AS2
	ABL2	0.0652937	1.06199																	C6orf106	GBP3	EIF2S2	TAFA4
	ZFAND5	0.0652831	2.1972																	LRRC18	TBC1D7	ANXA2	B3GNT6
	ANTXR2	0.0652423	1.56456																	ZMPSTE24	CRISPLD1	USP17L30	PNLIPP1
	AC130469.2	0.0652392	0.073417																	TUBBP5	CHCHD5	ATG9A	LINC02372
	RP11-104F15.9	0.0652166	0.388037																	ZAK	MRPL47	LOC645249	PSPC1
	ZFPM2	0.0651932	0.992141																	ANXA1	COQ3	MIR638	ADI1
	RENBP	0.0651769	1.37142																	MLX	DFFA	SEPW1	NDUFB5P1
	SLFN12	0.0651761	0.737987																	SCAMP3	CDADC1	LOC100506776	C19orf25
	RP11-295M18.6	0.0651269	0.364943																	SERPINB9	TDRKH	MIR718	GPC5
	DCLK1	0.0651248	1.0878																	KDELR2	ANKRD39	ATP5G1	CLVS1
	SMAD6	0.0651189	0.999106																	STRN3	LOC101927933	ZNF740	CHST11
	GBP1	0.0650982	1.3881																	ARMC6	SERF1A	PLEK2	MIR100HG
	ORMDL3	0.0650676	1.79315																	ENTPD7	PDZD4	PRSS3P3	PADI3
	H2AFJ	0.0650599	1.84999																	PLGRKT	PKIB	LOC284080	PRMT6
	RP11-1148L6.9	0.0650484	0.428672																	NDUFB10	TMEFF2	FASTKD1	DMD
	PABPC4L	0.0650108	0.124724																	CCNH	PPAPDC1B	TRIM67	GPR139
	CD59	0.0650039	2.69399																	B3GNT2	C1QTNF6	PTRH1	ATP2C1
	MFSD7	0.0649705	1.1927																	LRRC34	C6orf203	S100P	ATP2A2
	HRH1	0.0649427	0.818598																	PIGY	KBTBD2	PSMG3-AS1	IL1RAP
	AIF1	0.0649205	1.77019																	UTP20	TMEM117	OR2A7	KLHL36
	PGRMC2	0.0649083	1.80675																	DIXDC1	TRIM6	LAMP1	PRSS51
	NLRP3	0.0649082	0.488204																	ZFP91-CNTF	OLFM2	FSHB	CFTR
	DCBLD1	0.0648821	1.04657																	TP53I3	MMP16	NKAPP1	RNU2-14P
	TNKS1BP1	0.0648479	2.03644																	SHMT1	C2orf40	AKIRIN2	RPS3AP5
	ITGAM	0.0648088	1.14702																	ATP5O	IFI27L2	WSCD1	SLC43A2
	IKBIP	0.064799	1.03012																	NTHL1	TXLNGY	GDPD5	RPL34P23
	PIM3	0.064772	2.16597																	NDUFA9	CDC23	ECHDC3	NEXMIF
	RND3	0.0647623	1.64557																	DGAT2L6	CD163L1	HS6ST3	CYP2C56P
	RP11-384L8.1	0.0647484	0.427466																	UTP11L	ADORA3	TMCC3	LINC01309
	RPS20P22	0.064738	0.27591																	COL4A3BP	SGIP1	C10orf25	SPAG16
	LINC00310	0.0647257	0.0754829																	FYTTD1	RFX4	KRT35	ZGPAT
	ANXA2R	0.0647248	0.635236																	TBC1D13	ATG10	TNFSF14	LINC01239
	DRAM1	0.0647207	1.29631																	COX6C	EIF1AD	LINC00448	RNU6-477P
	TBX18	0.0647115	0.882474																	ENY2	ZMYND15	PEX5L-AS1	MIRLET7I
	TMEM236	0.0646337	0.0232669																	RIOK2	C10orf11	HLCS	MOXD1
	PLK3	0.0646178	1.40029																	EIF2S2	CCL26	ZNF229	RPS27AP14
	Y_RNA	0.0645959	0.0511712																	XPO4	ARL6	MIR4486	LDB2
	VSIR	0.0645776	1.91588																	LOC647086	MRPL4	PRADC1	TREML3P
	RASAL2	0.0645245	1.09627																	PSMC2	DBIL5P	FAM46B	NEBL
	ITGB1	0.0644764	2.28757																	CAMK2G	SLC41A2	ZNF777	PCED1B
	ELFN1	0.0644375	0.584854																	FAM32A	LIMS3	DHRS7B	APOC1
	PRKAG2-AS1	0.0644085	1.15364																	POGK	LGALS12	MFSD3	DISC1
	UBA2	0.0643959	1.89307																	SFPQ	SPATA9	FIG4	MINDY3
	HLA-DRA	0.0643909	2.80265																	TRAK1	ACTR3C	CFL1	OVCH2
	CYP1B1	0.0643798	1.44025																	ATP6V1G1	FAM172A	CDK5	IL1RL1
	SP100	0.0643775	1.57496																	ARCN1	ZNF670	PFN1	CATSPERE
	PPP2R5A	0.0643711	1.8117																	KCTD10	HDAC8	ST8SIA3	KNOP1P1
	MAST4	0.0643593	1.15944																	DCLK2	SUCNR1	PGM1	MYO3A
	HOXC11	0.0643462	0.029944																	PSMC4	MED23	SFN	LINC02114
	BTD	0.0643391	1.19473																	PNMA6C	SLC12A9	MIR223	MRPS18B
	RP11-1094M14.5	0.0643382	0.165642																	SMARCB1	FKBP7	FAM122A	TMEM74
	CSGALNACT1	0.0643233	1.26606																	SIGLECP3	INMT	CARD16	RPL15P21
	CD300C	0.0642751	0.473353																	EIF2S1	HIPK2	TTLL10-AS1	GPR19
	RP11-325F22.2	0.0642374	0.11003																	ENTPD6	LOC100132661	MIR2964A	SETBP1
	BCAP31	0.0641772	2.35055																	MRPS35	SLC25A2	C1orf52	RPL18AP17
	RUNX1	0.0641745	0.959234																	PSMA3	TRIM34	TMED8	PPM1G
	HOXD8	0.0641631	1.12001																	SSR1	PDE11A	LOC100127974	RPL7P20
	RP3-337O18.9	0.0641577	0.57778																	MSRB3	PRELID1	C10orf99	LINC01816
	FTH1P8	0.0641489	0.753415																	OVCH2	MSTO1	TRAV1-1	PPP1R10P1
	RP11-417F21.1	0.0641315	0.366788																	MYCT1	DDX20	SNORD91A	PIBF1
	DOK1	0.0640991	1.22779																	DECR2	MCM8	IL17REL	TAB1
	RP11-638I2.9	0.0640913	0.00950507																	NEK6	MRO	TGM7	ZNF646P1
	ZNF22	0.064069	1.64781																	IDE	DGAT2	FAM96B	PPP1R1A
	HOXC4	0.0640568	0.958394																	MAPK6	MRPL27	TDRD6	HAPLN1
	SHMT1	0.0640331	1.56837																	ING5	FZD4	TSPAN15	RN7SKP250
	TMED5	0.0640312	1.33859																	DDX24	HOTS	LOC646268	PPP1R9A
	FTH1P20	0.0640117	0.822833																	SUMO3	MS4A4A	TRAPPC2P1	LINC01588
	SLC5A4	0.0639929	0.0843689																	C10orf88	CAPS2	SERINC2	SETP22
	RAI2	0.0639602	1.79073																	TTLL12	EMILIN2	BTBD6	AZIN1
	CAPN2	0.0639486	2.07597																	ZNF259	COMMD5	PIK3R4	LINC01756
	CRTAP	0.063948	2.14011																	FABP5	OPN3	TMEM199	WDPCP
	AXL	0.0639332	1.82958																	PPA1	TM2D2	LINC00051	AOX3P
	WHAMMP3	0.0639288	0.695632																	UBE2K	CDCA7	VAT1	DGKB
	NES	0.063883	1.76165																	TNIP1	LINC00467	AHCY	ANO6
	RP13-128O4.3	0.063877	0.201004																	HSD17B12	MIR3934	TMEM102	GPHN
	ANXA3	0.0638677	1.6291																	NOP56	L2HGDH	RNF111	RNA5SP267
	NEURL2	0.0638433	0.955195																	TSR3	C11orf70	SELT	NXN
	ELF1	0.0637779	1.711																	TMEM99	NUDT22	MOGAT2	CLCNKA
	LGMN	0.063771	1.95986																	TSPAN3	INF2	ASIP	SQOR
	HIP1	0.0637596	1.43886																	PPP1R3D	SEC22C	COG2	TRUB2
	ENPP1	0.0637593	1.0441																	COL6A4P1	MESP1	LUZP4	KCNK5
	PRKAA1	0.0637562	1.66514																	IDH3A	NUDT16L1	REPIN1	RPEP2
	RPS4Y1	0.0637547	2.33483																	PSMA4	MON1A	LINC00322	CADM1
	ADCY6	0.0637467	1.71606																	ASPH	NAA38	SH3GL1P2	SULT1C4
	TMEM35B	0.0637339	1.8485																	GIMAP6	H19	TIMM50	LINC01822
	HLA-DPA1	0.0636989	2.14694																	KCNH8	ANTXR1	C18orf32	SIAH1
	CTD-2536I1.2	0.0636763	0.171172																	TRUB2	C7orf73	PRSS54	ZNF771
	BCL3	0.0636678	1.82653																	PAPD5	NAV1	RPN1	CADPS2
	RP11-888D10.4	0.0636631	0.643826																	ARL8B	WDFY1	ETV3	LINC01242
	FGFR1	0.0636559	1.99331																	C14orf109	GPT2	RAB1B	ACTN4
	CAPN11	0.0636395	0.585464																	LOC100653273	TMEM261	FLJ16171	SAMSN1
	NFKBIA	0.0636339	2.45821																	FAM75A7	DCBLD2	ZNF35	GALNT17
	FRG1CP	0.0636321	1.54577																	CRKL	TIMM50	CXorf22	EXTL1
	RP11-420L9.5	0.063628	0.986836																	ANAPC7	TMEM173	LCE1B	STON1
	PARM1	0.0636201	1.82151																	AP3D1	CHCHD10	TMED2	RNU11-5P
	FTH1P7	0.0635913	0.718776																	DBF4	PTGFRN	MIR671	PUM3
	SOX13	0.0635913	1.54015																	FAM163A	TMEM101	NAPA	ETS1
	EGFR	0.0635826	1.51568																	LOC400958	LINC01420	ENOX2	RPS6KA2
	NANOS1	0.0635637	0.520645																	GSK3B	LOC102724441	TRIM8	TEX11
	GDF10	0.0635568	1.00711																	TRAPPC10	SIPA1L2	STK38	HOXB1
	ZNF423	0.0635461	0.824131																	RREB1	OGFOD1	MINPP1	TRIO
	TPSD1	0.0635301	0.765001																	RPP38	SFXN4	APOA1BP	TMEM108
	RALGAPA2	0.0635231	1.29902																	ARL16	GFM1	TSSC1	HECTD4
	CD109	0.063519	1.13579																	IQCJ-SCHIP1-AS1	FRMD4A	ANKRD52	CNTFR
	SEC11A	0.063517	2.1368																	MRPL35	ARHGAP18	KRBOX1-AS1	TIAM1
	PTEN	0.0634595	1.64795																	DHODH	MRAS	ACOT13	CAPN2
	SCNN1B	0.063454	1.19569																	EIF2B3	CCDC80	ANKFY1	RNU6-1018P
	SKAP2	0.0634468	1.36411																	MIR1283-2	FBLIM1	CCL1	RN7SKP106
	AC012531.25	0.0634462	0.254127																	FKBPL	EDIL3	SMCR5	AXDND1
	FABP5P7	0.0634252	0.474646																	LOC100505488	BCAT1	NCBP2-AS2	MACROD2
	GRAP	0.0634006	0.436126																	MPHOSPH9	COL27A1	CBY3	LINC02834
	TMBIM1	0.0633777	2.33699																	FBXO10	PNKD	SLC35E1	RPLP0
	SLC22A18AS	0.0633588	0.253618																	SUV39H1	MYO5B	BIK	HMHB1
	RP11-355F16.1	0.0633372	0.056741																	PPP2R5E	KIRREL	PROB1	CHN2
	ITPRIPL2	0.0633366	1.22302																	POLR3F	OCIAD2	MNF1	ZRANB3
	UGCG	0.0633364	1.62464																	CHSY1	MTERF2	EGLN1	BFSP1
	STAT3	0.0633204	2.12292																	GRHPR	C1QC	FAM69B	LINC02622
	PER1	0.0632963	2.27727																	PRR12	NEURL1B	DMPK	SUMF1
	ANGPTL1	0.0632699	1.51432																	ZSWIM7	GPAM	RNU105C	MROH5
	CDC42EP4	0.0632603	1.8723																	CDK4	MRPL41	GOT2	LINC02702
	NGFR	0.0632601	1.62337																	MMP24	LINC00263	GATS	NELL2
	BZW1	0.0632599	1.59767																	CDYL2	FRMD6	MFAP3L	GCLC
	CALCOCO2	0.0632507	1.94077																	MED22	AKT2	ETFB	NAV2
	ABI3BP	0.0632235	1.49974																	MKNK1-AS1	C1orf122	LOC100128059	LINC02446
	HLA-DMB	0.0632218	1.72651																	TSC22D2	SYTL2	SPRYD4	ARHGAP26
	ADGRG6	0.0632187	0.845516																	PRRX1	OAF	OR52L1	LINC01685
	CXCL3	0.063209	0.413042																	COX6B2	SLC7A2	LIPE-AS1	LINC02465
	SNTB2	0.0631878	1.28544																	TMEM165	LOC100996643	ANAPC5	FAS
	SCARB1	0.0631813	1.79108																	DNM1L	ANAPC7	GAN	KCNN3
	FILIP1L	0.0631757	1.62981																	MRPL18	ACAD11	ELAVL1	CPQ
	SNORD83A	0.0631749	0.297835																	YY1	MRPL50	B4GALT2	KPNA7
	RP1-178F15.4	0.0631726	0.737198																	MNAT1	SH3RF1	CARS2	RB1CC1
	MYADM	0.0631703	2.11604																	FLJ46446	GLIPR2	TTI1	ASAP1
	RECQL	0.0631468	1.49022																	SBDS	EEPD1	ZNF507	PDLIM5
	SPTLC2	0.0631371	1.38993																	GAN	STK35	ZDHHC3	EMCN
	RAB32	0.0630961	1.71567																	CD34	UHRF1	CACNG3	EHMT2-AS1
	CYTH3	0.0630855	1.65624																	RBBP5	FAM173B	SF3B5	APOE
	SLC31A2	0.0630647	0.648811																	TARS	CTHRC1	LOC100506388	PRELID1P1
	TBC1D9	0.0630394	1.41261																	HIATL1	SKA2	TMEM38A	DLAT
	RP11-848P1.2	0.0630346	0.512067																	NUP188	GNB4	SLC25A30-AS1	SMIM4
	SAV1	0.0630238	1.57366																	KIAA1430	MRPL55	TRUB1	MBD4
	TMSB4XP1	0.0630231	0.220425																	TAOK1	PLEKHH1	DKFZP434O1614	KMT5A
	USP53	0.0630059	1.57894																	EVI5	ANKRD50	AMER1	AK9
	FCHO2	0.062991	1.42642																	IMMT	FBXO22	CARHSP1	SLC22A2
	COLGALT1	0.0629875	1.96084																	EPX	RBM17	PLLP	RPS10-NUDT3
	RP11-62F24.2	0.0629589	0.381747																	EDEM1	ZNF513	KIAA1671	RSBN1L
	BOC	0.0629331	1.49918																	CCDC134	KLHDC8B	ZNF648	P4HTM
	HLA-DQB1-AS1	0.0629064	0.927805																	EIF1AX	RRP36	CYP1A2	KLF13
	TNFRSF10B	0.0628956	1.70312																	NCR2	MMAB	CCND3	LINC01741
	RILP	0.0628862	1.44163																	MAPRE1	FAM72A	APEX2	RNA5SP362
	MYH9	0.0628721	2.67673																	PPP2R2C	SLC12A2	AMFR	ZNHIT3
	RERG-IT1	0.0628466	0.0326026																	RSPO3	RHNO1	BPIFB2	NDUFS3
	KLRG1	0.0628433	0.365615																	DHRS7B	HENMT1	KRTAP21-2	CORO7-PAM16
	RP11-677M14.3	0.0628279	0.424575																	RBM28	PHLDA1	TMEM127	LINC01874
	RN7SKP16	0.062815	0.640261																	DOT1L	NIPAL3	ARHGAP35	NAT14
	CLMN	0.062805	1.19573																	UROS	TYSND1	PLXND1	RNF123
	PRRG1	0.0628016	0.991699																	NEURL4	SLC35B4	NDUFA7	RNY4P18
	VASN	0.0627846	1.88158																	CHCHD10	CPSF2	MTF1	PLCB3
	CCNH	0.0627782	1.49401																	NUCKS1	NDNL2	LOC285547	DNAJA3
	CDON	0.0627772	0.988778																	MRPL17	GPSM1	CEP170B	RPL15P4
	RP11-102N12.3	0.0627756	0.203271																	NDUFA6	MRVI1	DTL	PHC1
	RP11-203M5.8	0.0627554	0.435339																	LUZP1	ARHGAP31	MIR1343	UQCC1
	PRKY	0.0627521	0.88951																	GFPT1	B3GNT9	LOC90784	KCNJ12
	ECHDC1	0.0627392	1.53617																	GTF3A	LZIC	NEURL1B	WNT2
	FTH1P2	0.0627344	0.690608																	TNPO2	CENPO	NPBWR1	RNF157
	KIAA1217	0.0627197	1.31829																	PSMC5	FAM83H	AGPAT3	TRAIP
	IL1RL1	0.0626869	1.0482																	MFN1	FRAS1	MRPL3	REEP3
	SORBS3	0.0626659	2.17402																	KRT36	RIMKLB	PFKM	MSX1
	KDELR3	0.0626556	1.26648																	TXLNA	ITGB8	HOXD13	BDNF
	RPS20P14	0.0626494	0.608413																	RAB35	UPRT	FAM203B	UBALD2
	ZNF460	0.0626425	0.396842																	VAC14	VARS2	VPREB1	MEIS1
	ZFY	0.0626421	0.733495																	DHRS4-AS1	ZSWIM6	ABCB6	LYPLAL1-DT
	PEX19	0.0626352	1.80405																	FARSA	PTRHD1	N4BP1	SBF2
	EIF4A1	0.062607	2.62301																	NTMT1	CLEC14A	ATP6V0E2	WNT4
	RP1-27K12.4	0.0625917	0.345058																	ATP6V0D1	TMEM167A	LOC100049716	DSCR4
	ADIPOR2	0.0625912	1.79728																	AMMECR1L	CAPRIN1	ADCY5	WASF5P
	MYL12A	0.0625454	2.46482																	PSMB2	CAPN5	DGKZ	LINC01844
	AC093609.1	0.0624978	0.22534																	HACL1	SLC18B1	C15orf37	RNA5SP375
	TK2	0.0624948	1.43557																	ZNF689	ATP8B1	SLC29A2	SEMA3C
	FOXN3-AS1	0.0624693	0.756261																	CHUK	PGM5	BVES-AS1	TFAP4
	RP11-115L11.1	0.0624493	0.170595																	SCLY	HAUS8	GOSR2	TCEA3
	JAG1	0.0624472	1.81227																	MED4-AS1	ADAMTS2	LOC100507373	CRHR1
	ALDH1L1	0.0624285	1.46581																	TMEM14C	ALYREF	GIT2	PDZD2
	SEMA3C	0.0623888	1.39135																	SRRT	TRUB1	ZNF71	BARX1-DT
	GNG2	0.0623755	1.31277																	AGPAT3	NSUN4	RETN	ARPP21
	ARHGAP17	0.0623277	1.77557																	GPR157	RBM39	TBXA2R	IQCH
	CCDC39	0.0623163	0.606523																	BTF3L4	VAT1L	CELP	COL11A1
	PABPC1P3	0.0622967	0.337157																	ARHGEF16	ERGIC2	HTT	SMAD6
	ERAP1	0.0622916	1.33688																	LOC100131234	MECOM	LOC100506497	DENR
	S100A13	0.0622844	2.06238																	PFN2	GPALPP1	BORA	RNU6-200P
	RP11-568J23.5	0.0622364	0.364285																	PIP4K2B	PAPLN	ZNF382	SNRPGP19
	MCL1	0.0621885	2.47116																	TCERG1	RASSF4	FGF11	DOT1L
	BATF3	0.0621873	0.643112																	SLMO2	YIF1B	POMGNT1	MYO3B
	CSF3	0.0621612	0.443363																	CRTC3	CBX2	USP31	HERC3
	CRK	0.0621264	1.78982																	TIMM44	KBTBD6	AURKAIP1	PRKAR2A
	HOXB4	0.0621079	0.924892																	TIMM50	NHSL1	TTC13	TMCC2
	BMP1	0.0621007	1.67949																	TACSTD2	NRARP	ATP13A2	PGC
	DDAH2	0.0620807	2.07531																	VCL	PODN	SERP2	SRD5A3
	FBXO31	0.0620561	1.69505																	CALB2	KITLG	RAD52	MTA2
	PDGFD	0.0620394	1.42013																	DKFZp451A211	CD109	ZDHHC24	CEBPG
	FTH1P10	0.0620233	0.325323																	MAGEF1	IER5L	FAM83D	ZKSCAN8
	SNORD68	0.0620227	0.502141																	MIR3150B	FAM102B	OR2L1P	STAT5B
	RIN2	0.0620194	1.48939																	PREP	ZNF462	VANGL1	CLOCK
	MT1E	0.0620154	2.31392																	LRRC15	DCBLD1	CXCR1	ARID4A
	TMSB4XP2	0.0620044	0.226066																	MIA-RAB4B	GATSL3	ERLIN1	TCEA2
	RP11-589M4.4	0.0619835	0.248136																	VSX1	NUDCD2	CTSF	GID4
	THBS4	0.0619568	1.34594																	LSMD1	ADCYAP1R1	KRT39	LINC02629
	RP11-360F5.3	0.0619517	0.379394																	XPO5	RBBP9	DUSP8	PML
	ADGRD1	0.0619376	1.16264																	MICAL3	CMPK2	AP3D1	NMU
	DRAM2	0.0619192	1.62516																	CCT2	FAM20C	C9orf69	HMGB1
	MGST3	0.0618981	1.76513																	SOCS4	CISD3	TACSTD2	MKX
	AHNAK	0.0618913	2.5221																	GATAD2A	SLFN11	BCL7B	CSNK2A1
	CCL19	0.0618825	1.17585																	R3HDM1	ROBO2	SPDEF	HAUS8
	C1orf115	0.061863	1.66266																	TMED7	C7orf55	RAB5C	DSTYK
	CTC-510F12.2	0.0618093	0.988446																	RNGTT	MORN2	DEF8	RASSF8
	XAF1	0.061772	1.21451																	CKS1B	ABHD15	ANO10	IPO8
	FTH1	0.0617621	3.34935																	PAIP1	FAM20A	SLITRK6	RTKN2
	RP11-500C11.3	0.0617545	0.518401																	CALU	NTPCR	MLEC	VPS11
	S100A6	0.0617235	3.21018																	NAV1	ZNF362	RPS26	RUSC1
	RNF135	0.0617115	1.33006																	CAPN5	STOX2	DLEU7-AS1	LINC01012
	IFNGR2	0.0616975	1.79562																	TGFBR1	HEYL	TIMM8A	ZBED3-AS1
	FTH1P23	0.0616956	0.308503																	MED9	AFAP1L2	TMEM223	ZNF318
	MYOF	0.0616727	1.77367																	CHCHD4	SPRED1	CD164L2	AUH
	TLDC2	0.0616575	0.842179																	ATG3	MUSTN1	YIPF2	RETREG3
	TNIP1	0.0616094	2.02634																	SNN	TMEM19	GID4	LINC01956
	PCYOX1	0.06158	1.75377																	AGPS	FAM101B	INSL4	LINC00484
	MARCH3	0.0615768	0.72024																	SPCS3	XXYLT1	TMEM54	DIXDC1
	FBLN5	0.0615715	2.11207																	POP4	GABPB1-AS1	LOC100130111	ABHD15
	CKS1B	0.0615629	1.20255																	HM13-AS1	LRIG3	KRT1	RFX4
	TP53I13	0.0615231	1.74906																	SPAG7	LYRM2	C1orf170	MAML3
	ARRDC2	0.0615216	1.80216																	PGD	CENPW	FAM64A	MLLT10
	RP1-40E16.11	0.0615087	0.334268																	PCDH9	GUSBP1	MRFAP1L1	LINC01828
	PCDH1	0.0615065	1.40538																	B4GALT2	ACVRL1	LOC650293	PRIM1
	UCP2	0.0614826	1.66513																	COQ10B	RNPC3	GP5	RPL23P11
	OSMR-AS1	0.0614212	0.0086751																	PHTF2	DEPDC1B	NUMBL	GLIS2
	RP11-261C10.5	0.0613956	0.344739																	LINC00479	NIPAL2	ARHGDIA	CAVIN1
	ZDHHC9	0.0613888	1.48689																	TIMM8B	PPHLN1	IPPK	ACAD10
	ARID5A	0.0613871	1.81915																	WDR3	SGMS2	POLR1B	RBL2
	FNDC4	0.0613736	1.72761																	SEC11A	SLC39A11	RNA5SP293	TRH
	RGL1	0.0613648	1.52823																	ALYREF	KIAA0141	OR9A4	HINT3
	LDLRAD2	0.0613469	0.743386																	SLC9A6	GPC6	TLDC1	PDE3B
	FCER1G	0.0613304	2.01971																	SOS1	PDE5A	HP09025	HMBS
	A4GALT	0.0613277	1.645																	CYB5R2	PTPRG	KLHL38	NR5A2
	PTP4A2P1	0.0612935	0.167431																	TAL2	FAM199X	MIR103B1	ZNF268
	SLCO2B1	0.0612677	1.54716																	INHBB	PLEKHG5	DMTN	BRAP
	AFF1	0.061217	1.68184																	GCC1	SLC2A13	ZNF358	AIF1
	PNPLA3	0.061212	0.288698																	PRPF19	CORO2A	CYFIP1	RMC1
	GUCY1A2	0.061198	0.672996																	SLC39A3	CNTN1	METTL1	RNU6-400P
	RCN1	0.0611889	1.69887																	KIAA1462	SFMBT2	MAPKAPK5-AS1	CRIP1P1
	SNORD21	0.0611884	0.75067																	AP2M1	ADAT2	CTSZ	MIR137HG
	FZD6	0.0611587	1.35659																	MC4R	GOPC	LPAR2	HMGXB4
	FEM1C	0.0611545	1.35775																	RBM15	ZMAT3	LOC647323	EYA4
	CD63	0.0611521	2.78169																	SYNPO	MRAP2	PCBP1	OR7E21P
	HDAC7	0.0611024	1.98359																	NUAK1	CCDC88C	PSMD3	DAGLB
	ULBP3	0.0610861	0.0108334																	C14orf166	EBF3	PIKFYVE	GIN1
	CELF2	0.0610721	1.5075																	CALR	PLRG1	CXADRP2	ABLIM3
	RP11-286H15.1	0.0610661	1.34694																	LINGO2	C15orf52	NUDT9P1	SCGB1A1
	EPB42	0.0610315	0.120523																	TG	PLXDC2	PRICKLE2-AS1	TWIST2
	PXN	0.0610224	1.91342																	FBXL14	TAF13	ZBTB49	RIC8B
	RASA4	0.0610086	0.405126																	IRX2	CDYL2	AK1	PSMA3-AS1
	XXyac-YX65C7_A.2	0.0609848	0.459036																	FMNL2	IKBIP	LOC100506115	SEMA3D
	ERICH4	0.0609709	0.0557242																	NOP14	MFSD3	CYB5R1	ALKBH5
	Y_RNA	0.0609398	0.0733315																	LYPD6	ITGA9	MAP3K13	PLIN1
	MPZL1	0.0609321	1.76669																	GARS	TMEM119	KRTAP10-9	ZCCHC10
	PGD	0.0609196	2.1545																	FGFR1	CNPY4	TOMM40L	INKA2
	DLL1	0.0609006	1.45476																	AMIGO3	ITGA2	NUCB1	ZHX3
	FBXL3	0.0608743	1.76836																	CDK16	DTX1	MRPL54	CAPRIN2
	DDX3Y	0.0608719	1.67848																	GRPEL1	RGMB	CAB39	TOP1
	DISC1	0.0608717	0.410738																	TRAF3	ZBTB46	LOC100506175	CYBRD1
	JAM2	0.0608493	1.41919																	ELAC2	OSCP1	GPX5	ATRIP
	MYOC	0.060833	1.6101																	DVL3	FAM171B	NTSR2	HCG20
	RP2	0.0608044	0.99304																	DNM3-IT1	EGR1	MIR105-1	MMP24OS
	CNOT8	0.0608022	1.7674																	PPP6R2	FAM43A	MIR210	SLC44A1
	VAMP3	0.0607865	2.12485																	UMPS	TNFAIP8L1	PLEKHA8P1	LAYN
	KLHL31	0.0607854	0.541806																	CALM1	GABPA	KRTAP19-8	C8orf86
	PHACTR2	0.0607849	1.01326																	GALNT1	LURAP1L	TFPT	ATP6V0A1
	PROS1	0.0607816	1.65876																	CRELD2	ARMCX4	GJC2	NAPGP2
	PELI2	0.0607661	1.19811																	POLR1E	ACE	LINC00864	ADAMTS4
	SLC35F6	0.060747	1.56091																	AMBRA1	CPT1C	CDK12	LITAF
	ATL3	0.0607449	1.70084																	CCNC	SUSD2	NAP1L6	CASC17
	SRFBP1	0.0607274	0.92643																	YWHAZ	NRDE2	TRIM15	RIT2
	ARL15	0.0607168	1.18392																	MLK7-AS1	ZMYM6	PTK2B	ASRGL1
	DENND4C	0.0607115	1.31503																	PGGT1B	DIS3L2	LY86-AS1	GPCPD1
	PMP22	0.0607109	2.53003																	PNPLA4	TSPAN11	ZRANB2-AS2	COPS5P2
	ADAMTS18	0.0606972	0.338372																	LINC00488	GPX8	USP46	LONRF2
	SERTAD1	0.0606833	1.40595																	RDX	PRLR	LOC150577	LINC01142
	ACER3	0.0606787	1.08323																	MAPK9	TBC1D24	LINC00413	ARID5B
	NATD1	0.0606711	1.26799																	RPN2	PIGK	RNU7-81P	LINC01798
	GFPT1	0.0606471	1.44729																	CNIH4	FAM65C	FOXN3	FGFR1
	CRIP1	0.0606089	1.89904																	SSR3	SYNPO2	RNF6	RRAS2
	RP11-578F21.2	0.0605511	0.198305																	COL5A2	LRCH2	LTBP3	ALG1L13P
	RP11-324I22.3	0.0605333	0.60738																	GNA12	TCEAL7	C1orf233	TM6SF2
	MIS18BP1	0.0605223	1.01402																	UGGT1	GTSF1	USP10	KCNB2
	RP11-1102P22.1	0.0604909	0.104781																	HAUS6	LOC101060691	POU5F2	CPNE4
	TSPAN6	0.0604706	1.41185																	MAGEB6	ST6GALNAC1	FAM57A	GPR1
	RBPJ	0.0604621	1.65323																	RNF19A	SPTLC3	LINC00634	DTX1
	RASSF1	0.060455	1.78242																	NFATC2	IGFBPL1	KRTAP9-9	CFL1P1
	SNORA70F	0.0604383	0.105719																	SPARC	ECSCR	KXD1	VN1R11P
	FGF14-AS2	0.060426	1.00759																	GOLGA3	SDCCAG8	URB2	AKR1E2
	TBC1D15	0.0604199	1.38384																	FAM219B	SMAD1	MIR2276	ANKRD28
	GCHFR	0.0604054	0.969334																	SGPP1	C16orf74	C16orf46	RNU6-334P
	TAGLN2P1	0.0604031	0.0739034																	DLEU1	TNFRSF19	AREL1	KCNJ6
	PLXDC2	0.0603857	1.32208																	SNX8	GABRB3	TYW1	PDZRN4
	LMNA	0.0603742	2.26568																	SCAP	BC047484	LMLN-AS1	DLG2
	CARD10	0.0603578	1.22765																	SLC2A10	GPR176	MIR150	WT1
	GATA2-AS1	0.0603322	0.627514																	LNX1	CDC42EP5	HPS6	STX7
	MID2	0.0602554	0.995336																	SLC25A46	CPXM1	AAK1	CUX1
	RPIA	0.0602423	1.48687																	C10orf55	TRNP1	LSM10	COL4A1
	RP11-26J3.3	0.0602163	0.146354																	FAM175B	IGDCC4	NUP205	MN1
	UPP1	0.0602032	1.60602																	USP10	KLHL13	ZDHHC16	SPDEF
	NECTIN2	0.0601929	1.77576																	ITPK1	VIT	HAVCR1P1	RPS15P4
	OSBPL1A	0.0601683	1.52133																	PRPH2	AZI2	ERI1	LINC01550
	PRR5	0.0601408	1.23042																	KIF9	LINC00086	DDIT4L	RNA5SP427
	CPD	0.0601371	1.40536																	SSSCA1	LINGO1	TMEM129	LINC01153
	SLC25A32	0.060134	1.41006																	C17orf89	FAHD1	C8orf76	SPON1
	SH3PXD2B	0.0601289	1.49552																	EMC10	IL17RD	PPIB	HLA-L
	MFSD1	0.060109	1.70206																	LARP1B	S100A16	GABRA3	LINC00240
	SOX5	0.0600822	0.63656																	CAMSAP1	E2F7	ZNF26	EPHA3
	C5AR2	0.0600717	0.450585																	SLC35B1	ADPRH	CYP11A1	NFIX
	TRAM2	0.0600552	1.53352																	TMED2	SERP2	FAM201A	APTR
	FAM214A	0.0600012	1.29595																	TRMT12	TMEM44	LOC150381	COPB1
	MTMR12	0.0599974	1.42922																	MYH14	NAP1L5	APOA5	INTS5
	CAMK1	0.0599959	1.87581																	FARSB	CACNA2D4	LINC00323	TNF
	FOXN3	0.0599947	1.48499																	CYTH2	CREM	PLEKHM3	ANKRD19P
	FTH1P16	0.0599896	0.405498																	CXorf23	ZNF599	LINC00280	DMXL2
	TMEM150C	0.0599497	1.22163																	IMP4	TGFB2	STEAP3	ASPSCR1
	RP11-686D22.7	0.0599485	0.778544																	COG2	ZNF300	SERPINA4	IRX1
	RP11-427L15.2	0.0599238	0.580949																	C11orf53	DDX60L	BAD	AKR1C6P
	KBTBD2	0.0598963	1.59009																	NRG1-IT2	LOC100996732	SETD7	CCNE1
	SELENON	0.059872	1.95401																	GGH	ESD	SIVA1	ABHD17C
	CCDC107	0.0598529	1.94092																	ALDH18A1	ATP5G3	AKT1	CD79B
	PPP1R3B	0.0598476	1.49624																	COPB1	LSAMP	MYOD1	TRIM33
	CBR3	0.0598414	1.31705																	INTS10	MIR424	CRK	EXOC2
	PLEKHG2	0.05984	1.38119																	MLYCD	ELAVL2	COQ9	LGR4
	EIF4EP1	0.0598369	0.235478																	CES2	MAP7D2	LOC100506679	ADAM17
	EPB41L2	0.0598343	1.75827																	ATP5A1	PRR11	ALG9	POU5F1
	RP11-68I3.4	0.0598149	0.553448																	NDUFB6	SDSL	PCSK7	EIF4EBP2P3
	BNIP2	0.0598036	1.56158																	DZANK1	LINC00888	TMED6	CNTN2
	RP11-307C18.1	0.0598015	0.393908																	PTPN11	TDRD9	SLC22A12	PPIEL
	H6PD	0.0597982	1.70291																	CD164	GEN1	FAM86FP	PSMD12
	NPC2	0.0597792	2.08009																	FBXL5	BRD7	METTL3	BARX1
	GTF2IP14	0.0597462	0.177352																	ELK1	DEPDC7	ZKSCAN4	KREMEN1
	RGS3	0.0597417	1.23757																	P2RX5-TAX1BP3	CLHC1	TIGD5	PRDM16
	RP11-350N15.4	0.0597069	1.06838																	LOC100507596	CASC5	EI24	ITFG2-AS1
	OLFML3	0.0596893	1.85639																	SOAT2	C9orf41	DKFZp451B082	AMPD3
	ASAH1	0.0596669	1.92103																	NUDCD1	CLDN11	CENPB	LINC02609
	APMAP	0.0596644	2.15759																	MRPL27	ALPK2	CTBP1	ADH1B
	TMOD3	0.0596391	1.19896																	GDF10	GGTA1P	TFCP2L1	TBC1D22A
	TAGLN2	0.0596352	2.60327																	C5orf24	ATF7IP2	TRBV9	CCND1
	RP3-523E19.2	0.0595879	0.45075																	PKI55	PRKG1	MIR1252	SEPHS1P2
	LINC01291	0.0595825	0.257601																	HNRNPM	AC005523.2	FOXP4	HNRNPA1P8
	ARRB1	0.0595819	1.50736																	HNRNPA0	LOC100132891	PPP2R2C	NAV3
	HS3ST2	0.0595565	0.661088																	WDR18	BATF2	KIF4B	EMILIN2
	CTC-444N24.7	0.0595555	0.315463																	TMEM9	MASTL	LOC574538	LINC00424
	NDUFA4L2	0.0595526	1.80386																	ERI3	TM4SF18	MYOT	MKRN2
	CTD-2382E5.6	0.0595432	0.215793																	KATNAL1	PDE3A	HOXB9	FOXA3
	RPS20	0.0595376	2.8562																	RAD23B	MRS2	CIAO1	HTT
	GNG12	0.0595364	1.91098																	TYRO3	LINC01116	PRICKLE4	ATG7
	MEGF6	0.0595277	1.53533																	SDIM1	TMTC2	IL10RB	EPHB2
	WHAMMP2	0.0595193	0.65929																	TSEN2	PEAR1	TGOLN2	MARCHF5
	CEP68	0.0595087	1.30428																	LOC729867	YBX3	MLLT4-AS1	PGPEP1
	C1orf162	0.059508	1.37962																	SELO	BHLHE22	LOC100507156	LINC00458
	INF2	0.0595041	1.7897																	RASGRF2	SNHG9	BCL9L	CDH13
	BTG2	0.0594977	2.35909																	ARL5A	SAMD5	LOC100506413	ZDHHC1
	CLIC5	0.0594828	1.0426																	GDF3	SPIN4	MORC2	C14orf39
	PTPRF	0.0594663	1.75091																	LOC645513	LOC102606465	HPDL	TMEM100
	SBNO2	0.0594555	1.79321																	SLC24A6	LOC101927027	LOC100128822	ZNF891
	AZI2	0.0594264	1.46451																	PDGFRB	CCNB1	SHMT2	MPV17L2
	RP11-983P16.4	0.0594	1.21454																	RIC8A	RP11-999E24.3	CTDP1	KRT18P17
	HLA-B	0.0593856	3.32495																	SERF1A	TXNDC17	FXN	ATP2B4
	TRIP10	0.0593849	2.14207																	MIOS	LOC100506100	STXBP5	OPTC
	EML3	0.0593614	1.85692																	CAMSAP3	MTMR6	LOC100270746	HSD17B4
	TEAD1	0.0593586	1.54103																	WWP1	RBPMS2	MFGE8	MKRN2OS
	ATP11C	0.0593556	1.1179																	UBE2A	CXorf40A	POLR3H	MIR7702
	MBD2	0.0593428	1.64819																	MLEC	CCNYL1	NUDT16P1	CFAP251
	FNIP2	0.0593296	1.21799																	SRM	TSPAN18	SPATA2	PROCR
	C1RL	0.0593293	1.72216																	GSK3A	ATF7	COQ6	AKR1C2
	CD320	0.0593293	1.72575																	PLEKHA8	ENSA	IGF2R	PAQR7
	RP11-65L3.2	0.0593214	0.0684104																	KIFC1	ZGRF1	SETD3	SIK3
	COL5A2	0.0593024	1.77399																	LOC100505645	CDT1	TMEM158	DPYD
	HLA-S	0.0592992	0.530673																	YAP1	FAM162B	PPIC	RNU4-41P
	SNORA71	0.0592721	0.708793																	P4HA2	TET1	LPIN3	PRUNE1
	SH3RF3-AS1	0.0592413	0.321227																	TRUB1	COQ4	KRTAP22-1	NRP1
	FNBP1L	0.0591969	1.41526																	SDHB	LACC1	CNGA4	SPTBN1
	CTD-3157E16.2	0.0591757	1.31334																	ADAM11	INTU	SH3BP4	COPG1
	MYCBP2	0.059145	1.42092																	COX5B	DLG2	SLC35A4	HLA-DMB
	SMAD3	0.0591418	1.60294																	ZW10	FAM69B	PLXNB2	RPL19P13
	Y_RNA	0.0591133	0.102157																	ATP2C1	CWF19L1	PCDH9-AS2	MAST4
	HLA-DPB1	0.0591118	1.89564																	SLC5A3	ANKRD16	PLA2G12B	BTD
	RHOA	0.0590966	2.79382																	GRSF1	C17orf100	JMJD8	MEF2C-AS2
	ZFP36L1	0.05906	2.54099																	SNX4	CNTN4	OR51A2	DUSP6
	HOXC8	0.0590431	0.757281																	RTN3	LIMS3-LOC440895	PRR22	SRD5A3-AS1
	RPL23AP81	0.0590317	0.00638559																	TTC32	PRRG3	SDHA	SLC29A2
	CCL23	0.0590247	0.775407																	GBF1	KANK4	ARMCX6	COL14A1
	ANXA6	0.0590191	2.28731																	ITPRIPL2	CNOT3	TMEM132D	C1QTNF7-AS1
	CDH6	0.0590176	0.6122																	SDCCAG3	PRKAG2-AS1	LOC100996634	RPS18P13
	LAMA3	0.0589336	1.09919																	RAPGEF2	MUM1L1	PPP1R16B	EFCC1
	COX14	0.0589188	2.02861																	DAG1	HSPA12B	KIR2DL4	MIR2113
	PCDHB2	0.0589166	0.288639																	TPD52L2	C16orf89	LOC100130700	LMX1A
	RERG	0.0589125	1.43509																	MAPKAPK5	HAUS2	ZFYVE26	H1-10
	AFAP1	0.0589069	1.2307																	FBRS	CCNT2	CACNG6	PSMA1
	ZNF385D	0.0588945	0.583416																	LOC100507675	LOC101927720	DDX19A	LINC02063
	WARS	0.0588847	1.79486																	LINC00341	LDHD	TXNL4A	RNU6-709P
	SETD7	0.0588792	1.37184																	MYOM1	RP11-111M22.4	CENPBD1	ARNTL
	INPP5K	0.0588772	1.66916																	FBXL15	SHISA6	DEGS2	CDKAL1
	SAR1A	0.0588701	1.69226																	MRPS15	LOC728613	MIR4642	COPZ2
	SBF2	0.0588454	1.30803																	MIER3	KBTBD7	TMEM104	C2orf69
	HIVEP1	0.0588429	0.933107																	EIF2AK4	SPATA18	INSM2	LINC01415
	EVC2	0.0588391	0.823714																	ARL6IP5	CADM4	DEFB105A	CEP55
	RP11-176H8.1	0.058833	0.648479																	SEC61B	MYOCD	EIF2B3	PHGR1
	ALDH16A1	0.0588159	1.5725																	PTDSS1	ASXL2	MRPL24	VEGFC
	SEPT10	0.0588132	1.74359																	SORBS2	LOC101929112	HOTAIR	FANCL
	CREG1	0.0588127	2.10264																	DNAJC11	SAMD13	UCK2	HLA-G
	TNFRSF10D	0.0587968	1.06709																	NUS1	PITPNC1	MIR1289-1	HLA-V
	PPP3CC	0.0587708	1.4811																	PYGM	CTA-445C9.15	FMR1-AS1	ARMC12
	ZBTB21	0.0587658	0.983696																	TGS1	TMEM88	MIR1538	ASZ1
	RP11-150O12.6	0.0587585	0.0919326																	SPON1	PDIA3	ST3GAL4	DISP2
	HOXB3	0.0587498	1.15319																	ZNRF1	NEGR1	HIVEP3	ETAA1
	PEAK1	0.0587139	1.12759																	TCEAL1	SHISA3	ZNF771	SCHLAP1
	HOXA7	0.0587094	0.652932																	PHF19	SLC30A9	LOC401557	CADPS
	OSBPL10	0.0586497	0.779151																	HM13	SMARCE1	UBALD1	MICOS10
	RASA4B	0.0586488	0.426535																	COPS3	AQP11	TM9SF4	SLCO3A1
[truncated: 14,401 more rows]
[truncated: 24 more columns]

## Sheet: Figure 2
	Fig 2a			Fig 2a Western blot raw image										Fig 2b			Fig 2b Western blot raw image									Fig 2c			Fig 2c Western blot raw image									Fig 2d			Fig 2d Western blot raw image
	Title	HSP47												Title	HSP47											Title	HSP47											Title	HSP47
	Con 1	0.922477												Con	0.950513											Con1	0.76101											Con1	1.0366
	Con 2	0.978568												Con	0.972948											Con2	1.04143											Con2	1.0183
	Con 3	0.939554												Con	0.920834											Con3	1.19756											Con3	0.945101
	Con 4	1.1594												Con	1.15571											Ins1	2.06074											Dex1	0.135242
	Insulin 1	2.03358												Ins	2.07739											Ins2	1.6724											Dex2	0.136189
	Insulin 2	2.45772												Ins	1.98404											Ins3	1.9207											Dex3	0.278993
	Insulin 3	2.90708												Ins	1.98399											Ins + IRi1	0.968956											Dex + RU1	0.860996
	Insulin 4	2.90128												Ins	2.1679											Ins + IRi2	0.883541											Dex + RU2	1.07034
	Dex 1	0.28033												Dex	0.123358											Ins + IRi3	0.953411											Dex + RU3	1.24729
	Dex 2	0.230973												Dex	0.118789
	Dex 3	0.216679												Dex	0.113492
	Dex 4	0.248611												Dex	0.0815215

## Sheet: Figure 3
	Fig. 3n				Fig. 3o				Fig. 3p				Fig. 3q
	rs606452	A	C		rs668347	T	G		rs645935	T	C		rs584961	A	G
	All	30.4	69.6		All	29.6	70.4		All	25.6	74.4		All	11	89
	African	41.8	58.2		African	42.4	57.6		African	24.4	75.6		African	4.5	95.5
	American	27.5	72.5		American	27.4	72.6		American	26.4	73.6		American	7.1	92.9
	Europe	16.3	83.7		Europe	16.3	83.7		Europe	16.1	83.9		Europe	11.2	88.8
	East Asian	47.5	52.5		East Asian	44.5	55.5		East Asian	47.6	52.4		East Asian	27.2	72.8
	South Asian	14	86		South Asian	12	88		South Asian	13.8	86.2		South Asian	5.6	94.4

## Sheet: Figure 4
	Fig. 4b			Fig. 4c			Fig. 4d			Fig. 4e			Fig. 4f			Fig. 4g			Fig. 4i			Fig. 4j			Fig. 4k			Fig. 4l			Fig. 4m			Fig. 4n			Fig. 4p								Fig. 4r
	Title	BW		Title	Food intake		Title	VAT		Title	SAT		Title	FAT total		Title	Lean mass		Title	BW		Title	FI		Title	VAT mass		Title	SAT mass		Title	FAT mass		Title	Lean mass			Con1	Con2	Con3	KO1	KO2	KO3			Control1	Control2	Control3	HSP47i1
	Con1	22.1		Con1	0.158371		Con1	0.3178		Con1	0.3239		Con1	0.7535		Con1	21.3465		Con 1	23.6		Con 1	0.169492		Con 1	0.277		Con 1	0.4035		Con 1	0.7702		Con 1	22.8298		0-0.2	0	1.48515	0	0.662252	0.869565	2.36407		0-0.15	0	0	0.676819	1.92926
	Con2	21.7		Con2	0.138249		Con2	0.2041		Con2	0.2774		Con2	0.5744		Con2	21.1256		Con 2	23.3		Con 2	0.150215		Con 2	0.3198		Con 2	0.3273		Con 2	0.7432		Con 2	22.5568		0.2-0.4	0	0.990099	0.473934	3.97351	7.3913	3.30969		0.15-0.3	3.06346	2.0595	4.90694	7.23473
	Con3	22.4		Con3	0.15625		Con3	0.2348		Con3	0.3001		Con3	0.6456		Con3	21.7544		Con 3	23		Con 3	0.152174		Con 3	0.3174		Con 3	0.4024		Con 3	0.8273		Con 3	22.1727		0.4-0.8	3.48837	3.46535	11.8483	21.1921	19.1304	11.1111		0.3-0.5	4.37637	4.11899	8.96785	12.8617
	Con4	21.9		Con4	0.136986		Con4	0.2442		Con4	0.2987		Con4	0.6469		Con4	21.2531		Con 4	25.6		Con 4	0.117188		Con 4	0.5113		Con 4	0.4463		Con 4	1.0505		Con 4	24.5495		0.8-1.2	11.0465	18.8119	20.3791	31.1258	30.8696	37.3522		0.5-1	15.7549	15.5606	18.9509	33.4405
	Con5	20.1		Con5	0.124378		Con5	0.2564		Con5	0.352		Con5	0.6837		Con5	19.4163		Con 5	25.7		Con 5	0.155642		Con 5	0.3333		Con 5	0.3283		Con 5	0.7517		Con 5	24.9483		1.2-1.6	21.5116	27.2277	24.6445	25.1656	26.9565	23.8771		1-1.5	21.4442	24.9428	16.0745	19.6141
	Con6	22		Con6	0.159091		Con6	0.2196		Con6	0.2926		Con6	0.6097		Con6	21.3903		HSP47i 1	23.5		HSP47i 1	0.148936		HSP47i 1	0.185		HSP47i 1	0.1975		HSP47i 1	0.4595		HSP47i 1	23.0405		1.6-2.0	25	21.7822	20.8531	13.9073	12.1739	17.7305		1.5-2	19.0372	17.6201	14.3824	14.1479
	Con7	22.1		Con7	0.135747		Con7	0.2115		Con7	0.3108		Con7	0.6192		Con7	21.4808		HSP47i 2	23.4		HSP47i 2	0.17094		HSP47i 2	0.1863		HSP47i 2	0.2792		HSP47i 2	0.5704		HSP47i 2	22.8296		2.0-2.4	18.0233	15.3465	13.7441	2.64901	2.6087	3.30969		2-2.5	15.9737	15.3318	11.8443	5.46624
	Con8	22.3		Con8	0.134529		Con8	0.2825		Con8	0.3155		Con8	0.6813		Con8	21.6187		HSP47i 3	25.2		HSP47i 3	0.15873		HSP47i 3	0.2724		HSP47i 3	0.1854		HSP47i 3	0.5433		HSP47i 3	24.6567		2.4-2.8	14.5349	7.92079	7.109	0.662252	0	0.945626		2.5-3	11.5974	10.5263	9.98308	2.73312
	Con9	21.4		Con9	0.140187		Con9	0.2426		Con9	0.2794		Con9	0.6027		Con9	20.7973		HSP47i 4	22		HSP47i 4	0.159091		HSP47i 4	0.1785		HSP47i 4	0.1889		HSP47i 4	0.4449		HSP47i 4	21.5551		2.8-3.5	4.06977	2.9703	0.947867	0.662252	0	0		3-3.5	4.814	4.80549	8.12183	1.28617
	Con10	21.5		Con10	0.139535		Con10	0.3429		Con10	0.3482		Con10	0.7798		Con10	20.7202		HSP47i 5	24.3		HSP47i 5	0.164609		HSP47i 5	0.2041		HSP47i 5	0.2123		HSP47i 5	0.5139		HSP47i 5	23.7861		3.5-	2.32558	0	0	0	0	0		3.5-4.5	2.84464	4.80549	5.24535	1.1254
	Con11	21.1		Con11	0.14218		Con11	0.2975		Con11	0.2748		Con11	0.6562		Con11	20.4438																												4.5-	1.09409	0.228833	0.846024	0.160772
	Con12	20.5		Con12	0.146341		Con12	0.2259		Con12	0.3576		Con12	0.6738		Con12	19.8262
	Con13	21.3		Con13	0.140845		Con13	0.2805		Con13	0.3532		Con13	0.7443		Con13	20.5557
	Con14	21.2		Con14	0.141509		Con14	0.2503		Con14	0.2917		Con14	0.6527		Con14	20.5473
	Con15	22.2		Con15	0.135135		Con15	0.2135		Con15	0.2701		Con15	0.5817		Con15	21.6183
	Con16	23.1		Con16	0.151515		Con16	0.2381		Con16	0.2845		Con16	0.6466		Con16	22.4534
	Con17	22.2		Con17	0.135135		Con17	0.2764		Con17	0.3615		Con17	0.7481		Con17	21.4519
	KO1	22.4		KO1	0.15625		KO1	0.2526		KO1	0.2971		KO1	0.6642		KO1	21.7358
	KO2	21.7		KO2	0.138249		KO2	0.2689		KO2	0.2655		KO2	0.6461		KO2	21.0539
	KO3	21.1		KO3	0.14218		KO3	0.107		KO3	0.2407		KO3	0.4472		KO3	20.6528
	KO4	19.6		KO4	0.127551		KO4	0.2043		KO4	0.2602		KO4	0.5696		KO4	19.0304
	KO5	20.5		KO5	0.146341		KO5	0.1915		KO5	0.2935		KO5	0.5807		KO5	19.9193
	KO6	20.7		KO6	0.144928		KO6	0.2443		KO6	0.279		KO6	0.6315		KO6	20.0685
	KO7	21.4		KO7	0.163551		KO7	0.2546		KO7	0.2402		KO7	0.5852		KO7	20.8148
	KO8	20.7		KO8	0.169082		KO8	0.1632		KO8	0.2105		KO8	0.4372		KO8	20.2628
	KO9	21.2		KO9	0.141509		KO9	0.1888		KO9	0.2175		KO9	0.5072		KO9	20.6928
	KO10	21.7		KO10	0.115207		KO10	0.2349		KO10	0.274		KO10	0.6136		KO10	21.0864
	KO11	21.9		KO11	0.136986		KO11	0.2898		KO11	0.3323		KO11	0.7213		KO11	21.1787
	KO12	21.8		KO12	0.137615		KO12	0.229		KO12	0.2907		KO12	0.6177		KO12	21.1823
[truncated: 2 more columns]

## Sheet: Figure 5
	Fig. 5b			Fig. 5c Western blot raw image								Fig. 5d			Fig. 5e			Fig. 5f			Fig. 5g Western blot raw image								Fig. 5h			Fig. 5i			Fig. 5j Western blot raw image							Fig. 5k			Fig. 5l			Fig. 5m
		Collagen											HSP47			pFAK			PPARg											pFAK			PPARg										HSP47			pFAK			PPARg
	Ctrl 1	4.66914										Ctrl 1	1.02903		Ctrl 1	1.22405		Ctrl 1	1.04823										Ctrl 1	0.601798		Ctrl 1	1.32723									Ctrl si1	1.01842		Ctrl si1	0.719644		Ctrl si1	0.996823
	Ctrl 2	4.24941										Ctrl 2	0.959209		Ctrl 2	0.829115		Ctrl 2	1.07559										Ctrl 2	1.17667		Ctrl 2	1.12254									Ctrl si2	0.975028		Ctrl si2	0.988055		Ctrl si2	1.01139
	Ctrl 3	4.85422										Ctrl 3	0.961333		Ctrl 3	1.40967		Ctrl 3	0.949058										Ctrl 3	1.5159		Ctrl 3	0.868478									Ctrl si3	1.00655		Ctrl si3	1.2923		Ctrl si3	0.991786
	Ctrl 4	5.99578										Ctrl 4	0.965499		Ctrl 4	1.2697		Ctrl 4	1.0185										Ctrl 4	0.705626		Ctrl 4	0.681751									HSP47 si1	0.278688		HSP47 si1	0.496367		HSP47 si1	0.761261
	KO 1	2.3409										Ctrl 5	1.06032		Ctrl 5	0.768366		Ctrl 5	1.04522										KO 1	0.469767		KO 1	0.0993796									HSP47 si2	0.2073		HSP47 si2	0.304536		HSP47 si2	0.577444
	KO 2	2.80026										Ctrl 6	1.02461		Ctrl 6	0.499098		Ctrl 6	0.86341										KO 2	0.0756862		KO 2	0.0916356									HSP47 si3	0.250577		HSP47 si3	0.160726		HSP47 si3	0.43835
	KO 3	3.25994										KO 1	0.186474		KO 1	0.380313		KO 1	0.487883										KO 3	0.0315588		KO 3	0.105562
	KO 4	3.74373										KO 2	0.165		KO 2	0.277882		KO 2	0.632196										KO 4	0.0356256		KO 4	0.128232
												KO 3	0.161874		KO 3	0.079755		KO 3	0.395665
												KO 4	0.151605		KO 4	0.0594636		KO 4	0.457456
												KO 5	0.120912		KO 5	0.2264		KO 5	0.577849
												KO 6	0.101011		KO 6	0.290644		KO 6	0.591336

## Sheet: Figure 6
	Fig. 6a Western blot raw image										Fig. 6b			Fig. 6c Western blot raw image									Fig. 6d				Fig. 6e							Fig. 6f								Fig. 6g
												PPARg												Control	FAKi
											Ctrl 1	1.03636											0	100	100
											Ctrl 2	0.964396											30	80.8156	56.3429
											Ctrl 3	0.999248											60	68.3071	13.019
											FAKi 0.5 1	0.890609											90	43.9592	14.7496
											FAKi 0.5 2	0.807702
											FAKi 0.5 3	0.85572
											FAKi 1 1	0.537443
											FAKi 1 2	0.59961
											FAKi 1 3	0.550592

## Sheet: sFig. 1
	sFig 1a				sFig 1b								sFig 1c
	Description	HSP47											GDS3142	Hsp47
	VAT	1											WAT	1
	SAT	1.24306											Liver	0.136144
	BAT	1.3365											Muscle	0.206048
	Liver	0											Kidney	0.351241
	Muscle	0											Brain	0.130167
	Pancreas	0											Thymus	0.189041
	Kidney	0											Spleen	0.111956
	Brain	0											Small intestine	0.212059
	Heart	0.100446											Bone marrow	0.0685662
	Lung	0.131873											Heart	0.694063
													Lung	0.352637

## Sheet: sFig. 2
	Ex. Fig 2a					Ex. Fig 2b			Ex. Fig 2c			Ex. Fig 2d			Ex. Fig 2e			Ex. Fig 2f			Ex. Fig 2g			Ex. Fig 2h			Ex. Fig 2i			Ex. Fig 2j			sFig 2k			sFig 2l			sFig 2m			sFig 2n
		GTEx sample id	Sex	HSP47		GDS3602	HSP47		Title	Hsp47		Title	Hsp47		Title	Hsp47		Title	Hsp47		Title	Hsp47		Title	Hsp47		Title	Hsp47		GDS2946	Hsp47		Title	Hsp47		Title	Hsp47		Title	Hsp47		Title	Hsp47
	SAT (nTPM)	GTEX-POYW-0726-SM-2XCEO	male	739.9		Lean M 06 subAv2	0.83761		fasted, 24h, white adipose tissue, biological replicate 1	1.01811		AD_NCD_Day 0_rep1	0.952689		Low weight gainer Kozak1_ABI_ING_L1	1.06433		Mouse EF CD, biological rep 1	0.910622		eWAT_WT WAT_1959_WT_9374592017	0.946271		adipose tissue of control mice (IJ-2)	0.752444		White adipose tissue, 24 h-fasted #6	1.26255		Control1	0.931713		Lean rat 1 adipose tissue	0.98473		Rat_epiWAT_Fed_rep1	0.969626		adipose 1month control, rep1	0.995791		Fat Pair-Fed Repl1	1.10295
		GTEX-14E6C-0226-SM-5S2N3	male	529.8		Lean M 07 subAv2	1.18805		fasted, 24h, white adipose tissue, biological replicate 2	0.929732		AD_NCD_Day 0_rep2	0.992749		Low weight gainer Kozak1_ABI_ING_L2	0.967834		Mouse EF CD, biological rep 2	0.995514		eWAT_WT WAT_1960_WT_9377360018	0.865326		adipose tissue of control mice (IJ-3)	1.33483		White adipose tissue, 24 h-fasted #8	1.14561		Control2	1.01556		Lean rat 2 adipose tissue	1.01527		Rat_epiWAT_Fed_rep2	0.948882		adipose 1month control, rep2	1.00421		Fat Pair-Fed Repl2	1.12395
		GTEX-11O72-0226-SM-59869	male	417.9		Lean M 08 subAv2	0.764101		fasted, 24h, white adipose tissue, biological replicate 3	0.95497		AD_NCD_Day 0_rep3	1.05456		Low weight gainer Kozak1_ABI_ING_L3	0.967834		Mouse EF CD, biological rep 3	1.09386		eWAT_WT WAT_1961_WT_9377360014	0.807237		adipose tissue of control mice (IJ-5)	0.912727		White adipose tissue, 24 h-fasted #9	0.59921		Control3	0.945398		Obese rat 1 adipose tissue	2.32473		Rat_epiWAT_Fed_rep3	1.00682		adipose 1month 10%CR, rep1	0.767747		Fat Pair-Fed Repl3	0.773105
		GTEX-1N2DW-0326-SM-E9TK3	male	416.2		Lean M 09 subAv2	0.747056		fasted, 24h, white adipose tissue, biological replicate 4	1.04711		AD_HFD_Day3_rep1	1.24518		High weight gainer Kozak1_ABI_ING_H1	1.19283		Mouse EF CR55, biological rep 1	0.627873		eWAT_WT WAT_2226_WT_9374592017	1.2569		adipose tissue of pancreatic cancer-induced cachectic mice (IJ-1)	0.227243		White adipose tissue, 24 h-fasted #10	0.992635		Control4	1.03276		Obese rat 2 adipose tissue	2.14093		Rat_epiWAT_Fed_rep4	1.07468		adipose 1month 10%CR, rep2	0.787609		Fat RYGB-Success Repl1	0.82278
		GTEX-1LBAC-0226-SM-DHXJZ	male	356.9		Lean M 10 subAv2	1.46318		fasted, 24h, white adipose tissue, biological replicate 5	1.05009		AD_HFD_Day3_rep2	1.433		High weight gainer Kozak1_ABI_ING_H2	1.32194		Mouse EF CR55, biological rep 2	0.698908		eWAT_WT WAT_2228_WT_9377360014	1.00538		adipose tissue of pancreatic cancer-induced cachectic mice (IJ-4)	0.287851		White adipose tissue, fed #1	1.66563		Control5	0.922872					Rat_epiWAT_P2_rep1	0.464484		adipose 1month 30%CR, rep1	0.56647		Fat RYGB-Success Repl2	0.829538
		GTEX-1HR98-0226-SM-CGQEK	male	319.7		Lean F 06 subAv2	1.13289		ad libitum chow, 24h, white adipose tissue, biological replicate 1	2.19773		AD_HFD_Day3_rep3	1.42813		High weight gainer Kozak1_ABI_ING_H3	1.17845		Mouse EF CR55, biological rep 3	0.751958		eWAT_WT WAT_2232_WT_9343563040	1.11889		adipose tissue of pancreatic cancer-induced cachectic mice (IJ-6)	0.446479		White adipose tissue, fed #2	1.60645		Control6	0.828149					Rat_epiWAT_P2_rep2	0.415178		adipose 1month 30%CR, rep2	0.552093		Fat RYGB-Success Repl3	0.182916
		GTEX-OOBK-0226-SM-2YUMF	male	311.9		Lean F 07 subAv2	0.754986		ad libitum chow, 24h, white adipose tissue, biological replicate 2	1.90125								Mouse EF CR85, biological rep 1	0.475809		eWAT-WT_EX WAT_1966_EX_9343563040	0.642485					White adipose tissue, fed #4	1.81273		Control7	1.26433					Rat_epiWAT_P2_rep3	0.417342
		GTEX-YJ8A-0526-SM-5IFHT	male	269.1		Lean F 08 subAv2	1.01772		ad libitum chow, 24h, white adipose tissue, biological replicate 3	2.15064								Mouse EF CR85, biological rep 2	0.460484		eWAT-WT_EX WAT_1971_EX_9377360015	0.595864					White adipose tissue, fed #5	1.38206		Control8	1.05921					Rat_epiWAT_P2_rep4	0.50191
		GTEX-QESD-1526-SM-2S1QT	male	242.2		Lean F 09 subAv2	1.01846		ad libitum chow, 24h, white adipose tissue, biological replicate 4	1.80562								Mouse EF CR85, biological rep 3	0.437527		eWAT-WT_EX WAT_1975_EX_9377360021	0.881337								DIO1	1.31891					Rat_epiWAT_P3_rep1	0.166842
		GTEX-14E6E-1926-SM-664N4	male	235.9		Lean F 10 subAv2	0.99677		ad libitum chow, 24h, white adipose tissue, biological replicate 5	2.09889											eWAT-WT_EX WAT_1972_EX_9343563037	0.68407								DIO2	1.15945					Rat_epiWAT_P3_rep2	0.188691
		GTEX-12WSL-2426-SM-5GCN7	male	233.7		Obese M 05 subAv2	1.45825														eWAT-WT_EX WAT_1974_EX_9377360013	0.93686								DIO3	1.69721					Rat_epiWAT_P3_rep3	0.178392
		GTEX-X4XY-0326-SM-46MVZ	male	231.8		Obese M 06 subAv2	2.09002														eWAT-WT_EX WAT_1976_EX_9377360017	0.921378								DIO4	1.19579					Rat_epiWAT_P3_rep4	0.171349
		GTEX-1GN1V-0226-SM-9WYTN	male	229.7		Obese M 07 subAv2	1.34536																							DIO5	1.53773
		GTEX-XK95-0426-SM-4AT4R	male	228.8		Obese M 08 subAv2	1.44033																							DIO6	1.47264
		GTEX-145MG-0126-SM-5TDDA	male	225		Obese M 09 subAv2	1.22034																							DIO7	1.12064
		GTEX-ZVZO-0226-SM-5A5LA	male	219.7		Obese F 06 subAv2	1.87777
		GTEX-13FHO-0326-SM-5IJBH	male	217.3		Obese F 07 subAv2	2.22215
		GTEX-X88G-0226-SM-4GIE4	male	213.5		Obese F 08 subAv2	0.986552
		GTEX-13O3P-0226-SM-5KM3Z	male	203.4		Obese F 09 subAv2	1.27674
		GTEX-13G51-2626-SM-5LZYW	male	201.7		Obese F 10 subAv2	1.15739
		GTEX-144GM-1926-SM-5LUAN	male	199.4
		GTEX-14A5H-0526-SM-5TDCN	male	199.3
		GTEX-1GZ4I-0226-SM-7RHHO	male	196.4
		GTEX-11TUW-2626-SM-5EQKZ	male	194.3
		GTEX-1H1DE-2026-SM-9WG6Q	male	193.9
		GTEX-WY7C-2426-SM-3NB2V	male	190.9
		GTEX-1N2EF-0626-SM-E9J32	male	189.1
		GTEX-18A6Q-0226-SM-718AS	male	189
		GTEX-16GPK-0226-SM-7DUFI	male	188.3
		GTEX-1GN2E-0326-SM-COH3C	male	187.7
		GTEX-1PWST-0326-SM-EAZ42	male	187.4
		GTEX-1HB9E-0426-SM-CNPPV	male	180.4
		GTEX-1GZ2Q-0326-SM-9WG6N	male	178.1
		GTEX-1LVA9-0226-SM-E9U5N	male	177.3
		GTEX-13JVG-0226-SM-5J1MW	male	176.1
		GTEX-RUSQ-1626-SM-EZ6L4	male	173.9
		GTEX-U8XE-0426-SM-3DB91	male	172
		GTEX-16XZZ-0226-SM-7MGVJ	male	171
		GTEX-1GMR3-2026-SM-9MQLG	male	170.5
		GTEX-ZDXO-2426-SM-5S2NJ	male	170.3
		GTEX-13NYS-0226-SM-5MR49	male	169.9
		GTEX-Y8E5-0226-SM-57WCM	male	169
		GTEX-1C6VR-2626-SM-7MGX2	male	168.5
		GTEX-1EX96-1426-SM-7PBZ5	male	167.4
		GTEX-11UD2-0126-SM-5EQL2	male	167.3
		GTEX-NPJ8-0226-SM-48TBN	male	166.4
		GTEX-WVLH-0226-SM-3MJG6	male	163.8
		GTEX-1H23P-0226-SM-9YFLO	male	163.6
		GTEX-1399T-2726-SM-5K7XK	male	162.5
		GTEX-13CF2-2626-SM-5LZZA	male	161.2
		GTEX-1IL2V-0226-SM-CMKI2	male	161.2
		GTEX-12584-0226-SM-5EQL5	male	160.6
		GTEX-QEG5-0326-SM-2S1PB	male	158.6
		GTEX-1F75W-0226-SM-9JGGP	male	158.6
		GTEX-13NZ9-0526-SM-5J1OX	male	157
		GTEX-12126-0426-SM-5Q5AP	male	156.2
		GTEX-11OF3-2426-SM-5Q5AS	male	155.3
		GTEX-183FY-0326-SM-793BY	male	154.4
		GTEX-15G19-0226-SM-6PAL2	male	153.1
		GTEX-16YQH-0226-SM-6PALD	male	152.8
		GTEX-1HFI6-0326-SM-ADEI5	male	152.8
		GTEX-15UKP-0526-SM-7KFRO	male	152.7
		GTEX-11WQC-2426-SM-5EQKQ	male	152
		GTEX-13VXU-0226-SM-5SI9R	male	151.2
		GTEX-1H4P4-0226-SM-9YFKT	male	148.7
		GTEX-12ZZY-0326-SM-5LZVQ	male	148.4
		GTEX-1MA7X-2126-SM-E6CIX	male	147.6
		GTEX-WVJS-0226-SM-4MVOU	male	147.5
		GTEX-ZE9C-2826-SM-5S2MO	male	147.5
		GTEX-1IOXB-0226-SM-CMKHY	male	147.1
		GTEX-144GO-1626-SM-7EPG5	male	147
		GTEX-1R7EV-1926-SM-EVYBF	male	147
		GTEX-145LT-1826-SM-5QGP4	male	146.6
		GTEX-1M5QR-2126-SM-DKPQM	male	146.4
		GTEX-14JIY-0526-SM-62LFH	male	145.4
		GTEX-13FHP-0226-SM-5K7WD	male	143.8
		GTEX-144FL-0226-SM-5Q5D4	male	142.1
		GTEX-VUSH-0226-SM-EXUQV	male	142
		GTEX-14ICK-0326-SM-6LLIZ	male	141.9
		GTEX-1H3VE-0226-SM-9WYST	male	141.4
		GTEX-WFG7-2526-SM-EWRM5	male	141.2
		GTEX-ZYFD-0226-SM-5NQ86	male	140.5
		GTEX-18A66-0326-SM-718BE	male	140
		GTEX-YJ89-0226-SM-4TT3Y	male	139.7
		GTEX-18A67-0226-SM-7LG67	male	139.6
		GTEX-11EQ8-0226-SM-5EQ5G	male	139.5
		GTEX-16XZY-2526-SM-7DHL2	male	138.5
		GTEX-VUSG-2426-SM-4KKZG	male	138.5
		GTEX-1497J-2326-SM-5NQBK	male	137.4
		GTEX-1F6I4-0226-SM-9MQMA	male	136.8
		GTEX-OXRN-0226-SM-2I5EJ	male	135.9
		GTEX-1L5NE-2626-SM-E9U6P	male	135.4
		GTEX-1E1VI-0226-SM-793CZ	male	134.2
		GTEX-1LVAO-0226-SM-E9U6O	male	134.1
		GTEX-1PDJ9-0426-SM-E9J3E	male	134
		GTEX-14E6D-0226-SM-62LDW	male	133.6
		GTEX-13X6J-0226-SM-7EPGC	male	133.5
		GTEX-P4PQ-0226-SM-2S1NK	male	133.3
		GTEX-T6MN-0226-SM-32PMD	male	133.2
		GTEX-111VG-2326-SM-5N9BK	male	133.1
		GTEX-11P82-1726-SM-5Q5AT	male	132.8
		GTEX-14E1K-2126-SM-793DU	male	132.7
		GTEX-1QAET-1126-SM-E8VML	male	131.9
		GTEX-1QP66-1326-SM-DTXDQ	male	131.5
		GTEX-1HCU7-0326-SM-CMKGI	male	131.2
		GTEX-WHPG-2126-SM-4M1ZM	male	130.7
		GTEX-ZDTT-2626-SM-5S2OP	male	129.3
		GTEX-11H98-0226-SM-5NQ89	male	129
		GTEX-1ICLZ-0226-SM-CKZPP	male	128.9
		GTEX-1MJK2-0526-SM-DTXE6	male	128.6
		GTEX-OIZF-0226-SM-E9TI3	male	128.2
		GTEX-1AX9K-2426-SM-73KZ4	male	128
		GTEX-1ICLY-0226-SM-ARL7R	male	127.9
		GTEX-146FQ-0226-SM-5NQAL	male	127.6
		GTEX-113IC-0226-SM-5HL5C	male	127.3
		GTEX-1RAZR-0226-SM-EVYC6	male	127.1
		GTEX-16NPX-0326-SM-7EWDI	male	127
		GTEX-132QS-2526-SM-62LFJ	male	126.9
		GTEX-13O1R-0226-SM-5K7U5	male	126.1
		GTEX-TMZS-0226-SM-3DB9N	male	125.9
		GTEX-O5YT-0226-SM-32PK5	male	125.7
		GTEX-11TT1-2426-SM-5EQMK	male	125.5
		GTEX-13N1W-0226-SM-5K7W6	male	125.5
		GTEX-YECK-0226-SM-4W215	male	125
		GTEX-1FIGZ-1626-SM-7SB8L	male	124.5
		GTEX-XXEK-2426-SM-4BRUS	male	124.4
		GTEX-SIU8-0226-SM-2XCDS	male	124.2
		GTEX-1CB4G-0326-SM-7SB8R	male	123.5
		GTEX-1I1GP-2326-SM-CGQFL	male	123.5
		GTEX-1JMQK-0126-SM-CM2S3	male	123.5
		GTEX-TKQ1-1126-SM-4GIAZ	male	122.9
		GTEX-1HSMP-0226-SM-CGQFI	male	122.3
		GTEX-T5JC-0526-SM-32PM7	male	122.1
		GTEX-1KD5A-0326-SM-D5OVD	male	121.3
		GTEX-13PDP-0226-SM-5K7W9	male	121
		GTEX-1PIGE-0526-SM-DTXFA	male	120.7
		GTEX-Q2AH-1726-SM-DIPDV	male	119.5
		GTEX-144GL-0226-SM-5QGOX	male	119.1
		GTEX-N7MS-0326-SM-4E3K2	male	119.1
		GTEX-P44G-2326-SM-2XCCZ	male	119.1
		GTEX-1HSKV-0326-SM-ADEJC	male	118.1
		GTEX-13O61-2426-SM-5J1NV	male	117.9
		GTEX-13OW6-0526-SM-5L3HY	male	117.9
		GTEX-1HBPI-1426-SM-B2LW7	male	117.7
		GTEX-1GMRU-0226-SM-9YFLW	male	117.3
		GTEX-1RQEC-0526-SM-E6CHV	male	116.4
		GTEX-1JJE9-1226-SM-CNPOI	male	116.3
		GTEX-14ABY-0326-SM-5TDDK	male	116.2
		GTEX-11DXW-0326-SM-5H11W	male	115.6
		GTEX-14C39-2526-SM-5S2UH	male	115.6
		GTEX-S7SE-0226-SM-2XCD4	male	115.6
		GTEX-1C6VQ-0226-SM-7P8S5	male	115.2
		GTEX-1KANA-0826-SM-D3L9J	male	114.8
		GTEX-13YAN-0426-SM-5O9DR	male	114.6
		GTEX-QLQW-1226-SM-2S1Q9	male	114.6
		GTEX-1HT8W-0226-SM-CMKGT	male	114.4
		GTEX-13O3Q-2326-SM-5KM3G	male	113.7
		GTEX-ZYT6-0326-SM-7LG5R	male	113.6
		GTEX-1GPI7-0226-SM-9MQKB	male	113.3
		GTEX-11GS4-2626-SM-5A5LD	male	112.9
		GTEX-13SLW-0226-SM-5S2NA	male	112.2
		GTEX-1212Z-2426-SM-5EQ5D	male	112.1
		GTEX-139YR-2426-SM-5J1OB	male	111.9
		GTEX-12WSC-0226-SM-5EQ52	male	111.6
		GTEX-1HR9M-0226-SM-COH3E	male	110.6
		GTEX-11ONC-2526-SM-5986W	male	109.8
		GTEX-1C64O-0226-SM-73KXB	male	109.5
		GTEX-12KS4-0426-SM-5EQMC	male	109.4
		GTEX-13OVL-0326-SM-5IJCS	male	109.4
		GTEX-1HSMO-0226-SM-CGQEZ	male	109.1
		GTEX-13PVQ-0226-SM-5SIBG	male	108.5
		GTEX-1K2DA-2126-SM-CGQGL	male	108
		GTEX-1R9PM-2126-SM-E8VOB	male	108
		GTEX-U412-0526-SM-3DB9I	male	107.8
		GTEX-SSA3-0226-SM-32QPN	male	107.6
		GTEX-WL46-0326-SM-3LK6Y	male	107.6
		GTEX-1IY9M-0226-SM-CMKHP	male	107.6
		GTEX-ZUA1-0226-SM-5NQ9Q	male	107.2
		GTEX-1EU9M-0326-SM-7RHGF	male	107.1
		GTEX-11ZU8-2426-SM-5EQMV	male	106.6
		GTEX-1LB8K-0326-SM-E9TJC	male	106.6
		GTEX-1PPH8-0626-SM-EWRN9	male	106.4
		GTEX-11DZ1-0226-SM-5A5KF	male	106.3
		GTEX-1A3MX-0226-SM-731C4	male	106.3
		GTEX-1B8SG-0226-SM-7939Q	male	106
		GTEX-14ICL-2026-SM-62LDN	male	105.7
		GTEX-OIZH-0226-SM-2YUMH	male	105.6
		GTEX-1PPGY-0326-SM-DTXFD	male	105.6
		GTEX-1H3O1-0526-SM-9MQLS	male	105.4
		GTEX-1I1GU-2326-SM-CGQFB	male	105.2
		GTEX-16MTA-2126-SM-6PALC	male	105
		GTEX-14JG1-0526-SM-6LLHW	male	104.9
		GTEX-VJYA-1326-SM-3GIJC	male	104.9
		GTEX-1I1GS-0226-SM-B2LVX	male	104.9
		GTEX-Q2AI-1426-SM-2S1P5	male	104.7
		GTEX-ZYFC-0326-SM-5NQ7H	male	104.7
		GTEX-13NZA-0126-SM-5K7UH	male	104.6
		GTEX-131XE-2426-SM-5EQ5V	male	104.4
		GTEX-YEC4-2426-SM-57WFO	male	104.3
		GTEX-SNOS-1426-SM-32PLY	male	104.2
		GTEX-SJXC-0226-SM-2XCDU	male	103.9
		GTEX-YB5E-2126-SM-5IFI7	male	103.7
		GTEX-13OW7-0226-SM-5MR3N	male	103.5
		GTEX-QDVJ-1826-SM-2S1P3	male	103.3
		GTEX-1EKGG-0126-SM-9YFLS	male	103.3
		GTEX-13NZB-2426-SM-5K7UF	male	102.8
		GTEX-WFG8-2326-SM-DIPDX	male	102.8
		GTEX-139T8-0226-SM-5L3EA	male	102.5
		GTEX-1JK1U-2126-SM-CNPOU	male	102.3
		GTEX-1I6K6-0226-SM-ADEID	male	102.2
		GTEX-1C6WA-0226-SM-7IGPO	male	101.7
		GTEX-147JS-0426-SM-5TDD2	male	101.4
		GTEX-1I1GR-0226-SM-CMKHQ	male	101.2
		GTEX-12ZZZ-0526-SM-5DUX6	male	100.8
		GTEX-1EMGI-0226-SM-9MQL1	male	100.7
		GTEX-1LG7Z-2026-SM-DLHBP	male	100.6
		GTEX-1RAZA-0226-SM-E9U4W	male	100
		GTEX-1QP6S-0126-SM-E9J4K	male	99.7
		GTEX-YFCO-2026-SM-4W21Q	male	99.3
		GTEX-11ZUS-0726-SM-59886	male	99.2
		GTEX-11NUK-0326-SM-5HL5K	male	98.8
		GTEX-1IDJF-0226-SM-CMKGE	male	98.2
		GTEX-139TU-0226-SM-5J1NM	male	98.1
		GTEX-OIZG-0826-SM-E9TI4	male	98.1
		GTEX-11EQ9-2526-SM-5HL66	male	98
		GTEX-11GSO-2326-SM-5A5LX	male	97.8
		GTEX-13NYB-2626-SM-9YFMI	male	97.7
		GTEX-1CAMR-1826-SM-7MXUJ	male	97.5
		GTEX-11PRG-0626-SM-5BC56	male	97.4
		GTEX-1B8SF-0526-SM-7939F	male	97.2
		GTEX-13N2G-2726-SM-5J1MG	male	97.1
		GTEX-1AYD5-2326-SM-73KXF	male	97
		GTEX-17F97-0426-SM-7LT9U	male	96.8
		GTEX-ZPU1-2426-SM-4WWFM	male	96.8
		GTEX-1IL2U-0326-SM-CE6T9	male	96.7
		GTEX-RVPV-1526-SM-EXOHF	male	96.7
		GTEX-111CU-1826-SM-5GZYN	male	96.1
		GTEX-Y8E4-0726-SM-4WWFN	male	96.1
		GTEX-13112-2726-SM-5DUW5	male	95.5
		GTEX-ZTX8-1526-SM-5N9GI	male	95.4
		GTEX-ZT9X-1926-SM-57WE7	male	95.2
		GTEX-SNMC-1326-SM-2XCFK	male	94.8
		GTEX-YF7O-2426-SM-5IFJL	male	94
		GTEX-1JJ6O-0226-SM-E6CI9	male	93.9
		GTEX-1A8G6-0526-SM-7PC1E	male	93.7
		GTEX-S33H-1126-SM-2XCB6	male	93.6
		GTEX-18465-0226-SM-7LG5M	male	93.4
		GTEX-1PIIG-0326-SM-EVYBV	male	93.3
		GTEX-14PJ2-0226-SM-6LLH4	male	93
		GTEX-Z9EW-1826-SM-5CVMA	male	92.9
		GTEX-XMK1-2226-SM-4B673	male	92.8
		GTEX-1314G-1626-SM-5EQ67	male	92.7
		GTEX-14BMV-0226-SM-5S2N2	male	92.3
		GTEX-QEG4-0326-SM-DIPE3	male	92.3
		GTEX-1BAJH-0426-SM-73KWY	male	92.1
		GTEX-11EI6-0226-SM-5EQ64	male	91.8
		GTEX-1I1HK-0226-SM-COH4A	male	91.8
		GTEX-Y111-0226-SM-4SOIW	male	91.6
		GTEX-1GN73-0326-SM-9KNTW	male	91.6
		GTEX-1H1ZS-0526-SM-9WG5L	male	91.5
		GTEX-147GR-0426-SM-5S2OL	male	91.4
		GTEX-1RAZQ-0626-SM-E8VOR	male	91.4
		GTEX-1I1GQ-0226-SM-COH3I	male	91.3
		GTEX-131XF-2226-SM-5EQKG	male	91.1
		GTEX-1GF9V-0226-SM-9MQKA	male	90.9
		GTEX-SUCS-1826-SM-32PM1	male	90.8
		GTEX-Z93T-0226-SM-5HL5Z	male	90
		GTEX-1QP29-0726-SM-DTXFM	male	89.8
		GTEX-1F75A-0226-SM-7PC2K	male	89.6
		GTEX-17HHY-0226-SM-793BQ	male	89.1
		GTEX-ZDTS-0226-SM-5HL7Q	male	89.1
		GTEX-1NHNU-1126-SM-E9J2C	male	89.1
		GTEX-1IGQW-0226-SM-COH43	male	88
		GTEX-111FC-0226-SM-5N9B8	male	87.9
		GTEX-1I1GV-0426-SM-ARZLX	male	87.2
		GTEX-1LSNL-0526-SM-DIPFI	male	87.2
		GTEX-145MN-2626-SM-5NQAH	male	87.1
		GTEX-1S831-0326-SM-EVYD3	male	87.1
		GTEX-1KWVE-1326-SM-E6CJ1	male	86.3
		GTEX-14PII-0326-SM-6LLIQ	male	86.1
		GTEX-XUYS-0226-SM-47JX1	male	85.9
		GTEX-WFJO-1926-SM-3GILA	male	85.7
		GTEX-1I19N-0426-SM-ACKVY	male	85.6
		GTEX-Y9LG-2026-SM-62LFS	male	85.4
		GTEX-1JN6P-0226-SM-COH34	male	85.1
		GTEX-1CB4F-0526-SM-9KNW2	male	85
		GTEX-17EUY-0526-SM-7EWDE	male	84.4
		GTEX-ZEX8-2326-SM-5S2MN	male	83.8
		GTEX-ZVE2-0326-SM-57WFC	male	83.6
		GTEX-12C56-1626-SM-5FQUO	male	83.5
		GTEX-XLM4-0226-SM-4AT4N	male	83.5
		GTEX-14DAR-1926-SM-5S2NQ	male	83
		GTEX-RWSA-0226-SM-2XCBA	male	82.7
		GTEX-1JKYN-1226-SM-CGQG8	male	82.6
		GTEX-17MF6-0226-SM-7LG4G	male	82.1
		GTEX-ZTSS-2026-SM-5987K	male	82
		GTEX-U4B1-1726-SM-3DB9F	male	81.5
		GTEX-13IVO-0226-SM-5LZXU	male	81
		GTEX-QEL4-0326-SM-3GAE5	male	81
		GTEX-1HSEH-0226-SM-ACKVV	male	81
		GTEX-13OVK-2126-SM-6PAN1	male	80.8
		GTEX-145MF-0526-SM-5LUA6	male	79.5
		GTEX-XGQ4-2226-SM-4AT4Y	male	79.4
		GTEX-1R9K5-0226-SM-EWRNF	male	79.4
		GTEX-1LSVX-0126-SM-EVYCY	male	79.2
		GTEX-1F5PK-2526-SM-9MQKN	male	79
		GTEX-1KAFJ-2426-SM-D4P32	male	78.8
		GTEX-1R7EU-0326-SM-EWRNJ	male	78.6
		GTEX-XAJ8-0926-SM-47JXZ	male	78.5
		GTEX-WFON-2226-SM-3TW8W	male	78.4
		GTEX-QV44-1825-SM-447CF	male	78.2
		GTEX-ZVP2-1826-SM-5GU62	male	78
		GTEX-14753-0326-SM-5QGQB	male	77.8
		GTEX-13OW8-1226-SM-5K7XD	male	77.4
		GTEX-1JJEA-0226-SM-COH2X	male	77.4
		GTEX-1B8L1-2626-SM-7SB77	male	77.3
		GTEX-1IDFM-0226-SM-CMKFX	male	77.2
		GTEX-17HGU-0326-SM-7DUER	male	76.9
		GTEX-17EVP-0426-SM-79OKG	male	76.6
		GTEX-17MFQ-1826-SM-7DHLS	male	76.6
		GTEX-1H1E6-2026-SM-9KNVK	male	76.6
		GTEX-1IDJD-1226-SM-CM2TP	male	76.4
		GTEX-18QFQ-0226-SM-731BQ	male	76.1
		GTEX-1C6VS-0426-SM-79OJV	male	76
		GTEX-T8EM-1126-SM-3DB7D	male	76
		GTEX-1QP9N-1526-SM-DTXFK	male	76
		GTEX-Y5V6-2526-SM-5IFJV	male	75.7
		GTEX-XQ8I-0526-SM-4BOPS	male	75.2
		GTEX-1E2YA-0226-SM-9MQLY	male	75.2
		GTEX-1399R-2626-SM-5KLZ7	male	74.7
		GTEX-17HII-0326-SM-7LG4X	male	74.6
		GTEX-1H3VY-0226-SM-9YFMF	male	74.5
		GTEX-111YS-2426-SM-5GZZQ	male	74.3
		GTEX-Z93S-0226-SM-5HL7R	male	74.3
		GTEX-1HCVE-0226-SM-CGQEV	male	73.9
		GTEX-1A8G7-0226-SM-731AS	male	73.7
		GTEX-XBEC-0326-SM-4AT4M	male	73.7
		GTEX-UTHO-0426-SM-CE6QU	male	73.6
		GTEX-139T6-2126-SM-5KM37	male	73.3
		GTEX-YEC3-1226-SM-5IFI8	male	73
		GTEX-1OFPY-2326-SM-E8VNU	male	72.9
		GTEX-XBEW-0726-SM-4QARX	male	72.8
		GTEX-1GMR2-2526-SM-9MQKW	male	72.5
		GTEX-1C4CL-0426-SM-7939N	male	72.4
		GTEX-15CHQ-0226-SM-6EU2S	male	72.1
		GTEX-R55D-0326-SM-48FES	male	72.1
		GTEX-1QW4Y-1626-SM-EAZ41	male	72.1
		GTEX-16AAH-2026-SM-7LG5F	male	71.7
		GTEX-WH7G-2226-SM-3NMBN	male	71.6
		GTEX-R55C-1626-SM-48FEG	male	71.1
		GTEX-1PFEY-1626-SM-E9J3M	male	71.1
		GTEX-1CB4I-0426-SM-7IGPR	male	70.6
		GTEX-XQ3S-1626-SM-4WAYN	male	70.4
		GTEX-ZVTK-0526-SM-5GZWT	male	70
		GTEX-18D9U-0726-SM-7LG5J	male	69.8
		GTEX-1JMQI-2026-SM-CMKGP	male	69.6
		GTEX-ZYW4-0226-SM-5E44M	male	69.4
		GTEX-ZZ64-1626-SM-5E43W	male	69
		GTEX-1AYCT-2226-SM-7SB98	male	69
		GTEX-1I6K7-0226-SM-CJI46	male	69
		GTEX-XBED-2326-SM-47JYR	male	68.7
		GTEX-1IKK5-0526-SM-CMKGG	male	68.5
		GTEX-15RIE-2326-SM-7KFSC	male	68.1
		GTEX-X261-0226-SM-3NMD2	male	68.1
		GTEX-117YX-2226-SM-5EGJJ	male	67.7
		GTEX-17KNJ-2226-SM-DKPOU	male	67.4
		GTEX-14PJ3-1926-SM-62LEY	male	67
		GTEX-1LG7Y-0426-SM-DKPQB	male	66.8
		GTEX-1MUQO-0526-SM-E9J31	male	66.8
		GTEX-1IKJJ-0226-SM-COH3T	male	66.7
		GTEX-1B8KZ-1926-SM-7DUG8	male	66.6
		GTEX-ZVZP-2326-SM-59HL4	male	66.5
		GTEX-1C2JI-2226-SM-7IGPJ	male	66.4
		GTEX-WYJK-0226-SM-EYYV8	male	66.4
		GTEX-Y3I4-2226-SM-4TT7O	male	66.3
		GTEX-1B97I-1726-SM-7939V	male	66.2
		GTEX-ZXG5-0226-SM-59HJI	male	66.1
		GTEX-1QP2A-0226-SM-EVYBC	male	65.5
		GTEX-14BIL-0226-SM-5SI9E	male	65
		GTEX-RM2N-1726-SM-2TF55	male	64.8
		GTEX-S95S-1326-SM-2XCDK	male	64.7
		GTEX-U3ZM-1026-SM-EZ6LD	male	64.5
		GTEX-XPVG-2726-SM-4B66W	male	64.2
		GTEX-1AX9J-0326-SM-73KXY	male	63.5
		GTEX-12WSM-0226-SM-5LZV6	male	63
		GTEX-1KXAM-2326-SM-CYPTD	male	63
		GTEX-1S83E-0226-SM-EVYCW	male	62.8
		GTEX-14C5O-0226-SM-5SI6O	male	62.7
		GTEX-OOBJ-0226-SM-2YUMM	male	62.4
		GTEX-P4QS-0226-SM-3NB1U	male	62.4
		GTEX-PLZ6-1326-SM-3NB24	male	62.2
		GTEX-1HUB1-0326-SM-A9SKQ	male	61.7
		GTEX-QMRM-1726-SM-2S1QG	male	61.5
		GTEX-1QCLY-0526-SM-EAZ47	male	61.4
		GTEX-ZDYS-2126-SM-5S2P2	male	61.4
		GTEX-OHPM-0226-SM-3LK61	male	61.3
		GTEX-1GTWX-0226-SM-9YFLL	male	60.9
		GTEX-17HHE-1926-SM-7EPGW	male	60.7
		GTEX-1B8KE-2526-SM-73KYQ	male	60.4
		GTEX-13QJ3-0426-SM-5RQHP	male	60
		GTEX-PSDG-0326-SM-48TCP	male	59.9
		GTEX-OXRL-0226-SM-3NB18	male	59.8
		GTEX-1LSNM-2026-SM-E6CIJ	male	59.8
		GTEX-17F96-1726-SM-7IGMB	male	59.7
		GTEX-ZF28-0226-SM-5S2OE	male	59.6
		GTEX-1CAMQ-0126-SM-7SB7S	male	59.4
		GTEX-13FTW-2526-SM-5IJC8	male	58
		GTEX-13O21-1526-SM-5K7W4	male	57.6
		GTEX-1AX9I-0226-SM-7SB75	male	57.4
		GTEX-1CB4J-1126-SM-7PBY1	male	57.4
		GTEX-11LCK-1126-SM-5A5KC	male	56.8
		GTEX-1HSMQ-1426-SM-ADEHT	male	56.2
		GTEX-12WSA-0326-SM-5BC6I	male	56
		GTEX-11P7K-2026-SM-5GU74	male	55.9
		GTEX-14PHX-2426-SM-62LEN	male	55.9
		GTEX-145MO-0426-SM-5QGP6	male	55.6
		GTEX-1CB4E-1826-SM-7RHG8	male	55.5
		GTEX-1JMLX-0126-SM-CMKG9	male	55.5
		GTEX-QLQ7-1526-SM-2S1QA	male	54
		GTEX-1B996-0126-SM-7PBYF	male	54
		GTEX-139TT-0226-SM-5K7YH	male	53.6
		GTEX-14PJ4-2226-SM-6LLIS	male	53.4
		GTEX-1EH9U-0226-SM-7PBY8	male	52.8
		GTEX-P44H-0326-SM-2XCES	male	52.6
		GTEX-1HGF4-2526-SM-ADEIZ	male	51.8
		GTEX-169BO-1426-SM-9MQJT	male	51.4
		GTEX-13111-1726-SM-5EGJZ	male	51.2
		GTEX-ZLFU-2626-SM-DO91L	male	50.5
		GTEX-1A3MV-2126-SM-718BV	male	49.8
		GTEX-NFK9-0326-SM-3MJGV	male	49.7
		GTEX-X5EB-2426-SM-4E3HX	male	48.4
		GTEX-12696-2526-SM-5EQLN	male	48
		GTEX-1J8Q3-1526-SM-CMKGB	male	47.8
		GTEX-QV31-1326-SM-2S1QE	male	47.6
		GTEX-1J1R8-2226-SM-ARZMP	male	46.9
		GTEX-1F75I-0426-SM-7PC3S	male	46.8
		GTEX-1JKYR-0226-SM-CNPOK	male	46.6
		GTEX-1MGNQ-0226-SM-EVYCK	male	46.3
		GTEX-REY6-0326-SM-2TF5A	male	42
		GTEX-PLZ5-1826-SM-3NB22	male	41.8
		GTEX-X4LF-1726-SM-3NMBZ	male	41.2
		GTEX-13RTJ-2526-SM-5S2Q3	male	38.6
		GTEX-1JMPY-1426-SM-ARL8Z	male	36.2
		GTEX-QDVN-2126-SM-33HBS	male	34.3
		GTEX-OIZI-0226-SM-2XCEE	male	26.9
		GTEX-XYKS-2726-SM-4E3IC	female	583.4
		GTEX-Q734-1826-SM-2I3EL	female	554.5
		GTEX-183WM-0226-SM-7LT8T	female	288.3
		GTEX-1JN1M-0126-SM-D4P23	female	272.8
		GTEX-13PLJ-0126-SM-5L3HU	female	267.8
		GTEX-1K9T9-0226-SM-E9U6K	female	260.4
		GTEX-POMQ-2326-SM-DHXIS	female	260.4
		GTEX-145MI-0426-SM-5O99V	female	245
		GTEX-14DAQ-0226-SM-664MQ	female	236.1
		GTEX-1HBPH-0526-SM-9YFMN	female	212
		GTEX-14PK6-2026-SM-6LLHP	female	208.1
		GTEX-OXRK-0326-SM-3NB3R	female	203.1
		GTEX-18A7A-0326-SM-731AT	female	202.8
		GTEX-1PBJI-0426-SM-E8VNM	female	202.5
		GTEX-14BIN-0726-SM-793DQ	female	191.5
		GTEX-ZE7O-0226-SM-5S2N1	female	185.7
		GTEX-XMD2-0226-SM-4WWEE	female	183.8
		GTEX-13OVJ-0326-SM-5L3GL	female	183.4
		GTEX-1B932-0226-SM-7PBYH	female	180.7
		GTEX-ZTPG-0226-SM-5O99I	female	173.4
		GTEX-1JMQL-0326-SM-CNPP6	female	168.7
		GTEX-1269C-2726-SM-5EGJ4	female	168
		GTEX-X8HC-0226-SM-4E3K1	female	167.9
		GTEX-1IE54-0226-SM-CMKHX	female	167.6
		GTEX-12ZZX-0226-SM-5DUXU	female	167.2
		GTEX-11ZTS-0226-SM-5EQKD	female	165.6
		GTEX-O5YV-0226-SM-48TBY	female	164.9
		GTEX-1RDX4-0226-SM-DTXG1	female	164.3
		GTEX-YFC4-0226-SM-57WD2	female	163.9
		GTEX-WI4N-1126-SM-3LK7Q	female	162.4
		GTEX-1HCU8-0726-SM-ADEIR	female	161.6
		GTEX-OHPN-0226-SM-48TBV	female	156
		GTEX-ZAK1-0226-SM-5CVMX	female	155.1
		GTEX-1GF9X-1926-SM-ADEIC	female	154
		GTEX-13FTY-0626-SM-5L3F8	female	153.9
		GTEX-1F88F-2626-SM-9WG5K	female	146.8
		GTEX-1J8EW-0226-SM-CYPSW	female	144.4
		GTEX-ZYVF-0226-SM-5GIEG	female	143.1
		GTEX-YJ8O-2426-SM-5HL7S	female	142.4
		GTEX-T5JW-1726-SM-3GADN	female	141.7
		GTEX-132AR-0226-SM-5IJBE	female	138.9
		GTEX-ZF3C-0226-SM-4WWB3	female	138.7
		GTEX-1F6RS-0226-SM-9MQKO	female	137.6
		GTEX-ZC5H-0126-SM-4WAYL	female	137.2
		GTEX-1GMR8-0226-SM-9YFL3	female	131.2
		GTEX-1LH75-2526-SM-E9U5A	female	130.6
		GTEX-1CAMS-0326-SM-7PC35	female	130.5
		GTEX-131XW-0526-SM-5PNXZ	female	129.5
		GTEX-13SLX-0426-SM-5QGRC	female	128
		GTEX-11DXX-2326-SM-9YFKS	female	127.6
		GTEX-1128S-2126-SM-5H12U	female	127
		GTEX-PX3G-0226-SM-DKPOF	female	126.6
		GTEX-1ICG6-2626-SM-CGQG1	female	126.2
		GTEX-14AS3-2026-SM-5TDD9	female	124.4
		GTEX-13QBU-2526-SM-5LU4X	female	124.1
		GTEX-ZVT4-0226-SM-51MSD	female	123.2
		GTEX-ZAJG-0226-SM-5HL81	female	122.4
		GTEX-133LE-1926-SM-5N9FV	female	121.6
		GTEX-W5WG-2526-SM-4SOJ2	female	121.3
		GTEX-1A32A-0226-SM-718B2	female	121
		GTEX-1H1DF-0226-SM-ARL9A	female	120.8
		GTEX-14PJM-0326-SM-62LF2	female	120.7
		GTEX-Y3IK-2526-SM-4WWDM	female	120.5
		GTEX-ZQG8-1526-SM-5HL65	female	120.4
		GTEX-1POEN-0226-SM-EYYXE	female	120.3
		GTEX-1QEPI-0226-SM-EWRMR	female	119.8
		GTEX-1A3MW-0226-SM-7939O	female	119
		GTEX-1HBPM-0326-SM-CMKGR	female	118.9
		GTEX-ZLV1-1826-SM-5FQU5	female	118.8
		GTEX-Q2AG-0226-SM-2S1P4	female	117.3
		GTEX-ZYY3-0226-SM-5E45M	female	116.8
		GTEX-1S82P-0226-SM-E6CI6	female	116.5
		GTEX-14LLW-0226-SM-62LEL	female	115.4
		GTEX-R45C-0226-SM-EVYAJ	female	115.3
		GTEX-PLZ4-0226-SM-CYPR1	female	115.1
		GTEX-T2IS-0226-SM-32QPH	female	114.5
		GTEX-1H1CY-2626-SM-9MQKJ	female	114.2
		GTEX-1313W-0226-SM-5LZV7	female	114.1
		GTEX-13VXT-0226-SM-5LU9Q	female	114.1
		GTEX-14BMU-2126-SM-5S2TS	female	110.1
		GTEX-146FH-0226-SM-5QGPQ	female	109.7
		GTEX-131YS-0226-SM-5IJEH	female	109.5
		GTEX-17HG3-2326-SM-79OKH	female	108.4
		GTEX-ZV68-0226-SM-59HJF	female	108
		GTEX-R55G-2426-SM-2TC5I	female	107.5
		GTEX-1MCYP-1826-SM-E9J2Q	female	107.3
		GTEX-139T4-0126-SM-5HL5G	female	106.9
		GTEX-11UD1-0226-SM-5EQKL	female	106.4
		GTEX-Y5V5-2426-SM-5IFJA	female	105
		GTEX-13NZ8-0926-SM-5MR3U	female	102.5
		GTEX-1QP67-1726-SM-E8VOP	female	102.5
		GTEX-139D8-0326-SM-5IJCJ	female	102.2
		GTEX-S4P3-1526-SM-E9J3W	female	101.3
		GTEX-ZPCL-2126-SM-57WFZ	female	100.7
		GTEX-1J8JJ-0326-SM-CMKG6	female	100.7
		GTEX-1LVAN-0126-SM-COH4H	female	100.4
		GTEX-VJWN-0226-SM-EZ6LF	female	98.6
		GTEX-RU72-1026-SM-46MUG	female	98.1
		GTEX-15ER7-0426-SM-6PAM3	female	97.6
		GTEX-13JUV-2826-SM-5LZWU	female	96.7
		GTEX-1MA7W-1926-SM-E6CIO	female	96.7
		GTEX-147F3-0626-SM-5NQ9I	female	96.3
		GTEX-X4EO-0426-SM-4QASA	female	95.9
		GTEX-11ZVC-2626-SM-5FQTA	female	95.1
		GTEX-15ETS-0426-SM-6PANI	female	95.1
		GTEX-1LGOU-2226-SM-E9U56	female	94.8
		GTEX-W5X1-2626-SM-4LMI8	female	94.3
		GTEX-11TTK-0226-SM-5N9EC	female	93.3
		GTEX-XUZC-1826-SM-4BRVO	female	93.1
		GTEX-R53T-1626-SM-3GAEW	female	92.4
		GTEX-15DCD-0226-SM-6LPKC	female	91.3
		GTEX-1I1GT-0526-SM-CGQEQ	female	90.9
		GTEX-P78B-0226-SM-3NB1Z	female	90.4
		GTEX-12WSD-0226-SM-59HKO	female	89.8
		GTEX-1QPFJ-0126-SM-E9J4B	female	88.9
		GTEX-R3RS-0226-SM-EYYVE	female	88.9
		GTEX-11I78-2626-SM-5Q5AI	female	88.6
		GTEX-1I4MK-2026-SM-B2LVR	female	88.5
		GTEX-11P81-2426-SM-5GU65	female	88
		GTEX-1B933-0526-SM-7EPHM	female	87.9
		GTEX-1AMEY-1426-SM-7939I	female	87.7
		GTEX-XOT4-0226-SM-4B66Z	female	87.1
		GTEX-T6MO-1726-SM-33HB8	female	86.8
		GTEX-OXRO-0226-SM-3LK6F	female	86.3
		GTEX-YB5K-2226-SM-4WWG1	female	86.1
		GTEX-13FH7-2226-SM-5IJD4	female	85.8
		GTEX-11EM3-2326-SM-5H12B	female	85.7
		GTEX-XV7Q-2626-SM-4BRVA	female	85.7
		GTEX-1J1OQ-0326-SM-CYPTJ	female	84.7
		GTEX-ZXES-2026-SM-5NQ6R	female	84.1
		GTEX-PWN1-0226-SM-DKPO9	female	83.6
		GTEX-13D11-2326-SM-5IJCY	female	83.5
		GTEX-PWCY-1926-SM-3NB25	female	83.5
		GTEX-14PN3-2526-SM-6EU15	female	83.3
		GTEX-ZP4G-2326-SM-57WEM	female	82.8
		GTEX-1F48J-0226-SM-7SB82	female	82.7
		GTEX-13W3W-2526-SM-5SI9P	female	82.6
		GTEX-X638-0226-SM-47JZ9	female	82.6
		GTEX-11EMC-2826-SM-5PNY6	female	82.1
		GTEX-1HFI7-2026-SM-CGQFR	female	81.5
		GTEX-1EWIQ-0226-SM-793D3	female	80.5
		GTEX-WEY5-1926-SM-3GIL8	female	78.4
		GTEX-1122O-2026-SM-9YFMG	female	77.7
		GTEX-XUW1-0526-SM-4BOP3	female	77.4
		GTEX-146FR-1826-SM-5QGPF	female	77.1
		GTEX-QDT8-0226-SM-32PL4	female	76.7
		GTEX-13U4I-0226-SM-5SIB1	female	76.5
		GTEX-P4PP-0226-SM-D4P1Z	female	76.4
		GTEX-15SDE-2426-SM-7KFRC	female	75.9
		GTEX-1HSGN-0126-SM-CGQFU	female	75.8
		GTEX-13S7M-0226-SM-5S2UG	female	75.7
		GTEX-1GN1W-0626-SM-9MQK3	female	75.6
		GTEX-1R46S-0526-SM-EVYBZ	female	75.2
		GTEX-1MCC2-2326-SM-E9U5G	female	75
		GTEX-RNOR-0226-SM-EZ6MF	female	75
		GTEX-1S5ZU-0226-SM-E6CHW	female	74.5
		GTEX-13CF3-2326-SM-5IFGL	female	74.3
		GTEX-OXRP-0226-SM-3NB14	female	74
		GTEX-145LS-0226-SM-5O9A5	female	73.9
		GTEX-17F98-1126-SM-79OJS	female	73.4
		GTEX-13113-1826-SM-5LZW4	female	73
		GTEX-1IDJU-2526-SM-CMKGF	female	72.9
		GTEX-1H2FU-0226-SM-9YFKO	female	72.2
		GTEX-14JG6-2326-SM-6LLH3	female	71.4
		GTEX-15DDE-0226-SM-6LLJ6	female	71
		GTEX-16BQI-0526-SM-6PAM8	female	71
		GTEX-1HCUA-2226-SM-ADEHF	female	70.5
		GTEX-11ZTT-2526-SM-5EQM9	female	70.2
		GTEX-1I1CD-0226-SM-CM2TL	female	70.1
		GTEX-1117F-0226-SM-5GZZ7	female	70
		GTEX-UJHI-1626-SM-3DB9A	female	70
		GTEX-16MT8-0526-SM-6PAM6	female	69.9
		GTEX-17F9Y-0326-SM-7IGLS	female	69.4
		GTEX-148VI-1726-SM-5S2W9	female	68.5
		GTEX-1CB4H-0326-SM-9WG5G	female	68.5
		GTEX-1LGRB-2426-SM-CNPP3	female	68.4
		GTEX-ZZPU-2726-SM-5NQ8O	female	68.1
		GTEX-1F52S-0226-SM-7SB7U	female	67.7
		GTEX-1399U-2426-SM-5K7XB	female	67.3
		GTEX-TML8-2026-SM-32QOP	female	66.4
		GTEX-1GN1U-0226-SM-9YFLQ	female	65.9
		GTEX-13N11-2626-SM-5K7UQ	female	64.9
		GTEX-11XUK-2126-SM-5EQLR	female	64.2
		GTEX-ZPIC-1826-SM-57WFE	female	64.1
		GTEX-1A8FM-0126-SM-7SB7P	female	63.8
		GTEX-ZLWG-2226-SM-DO92V	female	63.7
		GTEX-ZGAY-0626-SM-DO92E	female	63.4
		GTEX-1F88E-0526-SM-7SB8J	female	63.2
		GTEX-1J8QM-2326-SM-CYPSL	female	62.9
		GTEX-1OJC4-1726-SM-EXUSV	female	62.2
		GTEX-SN8G-0226-SM-4DM6B	female	62.1
		GTEX-ZVT2-2226-SM-5NQ6P	female	62
		GTEX-145ME-1926-SM-5MR6T	female	61.7
		GTEX-1HCU6-0226-SM-CGQES	female	59.9
		GTEX-13PVR-2426-SM-5RQHN	female	59.6
		GTEX-OHPK-0226-SM-3MJH6	female	58.6
		GTEX-14PJ6-2226-SM-6LLIV	female	58
		GTEX-1JN76-0226-SM-CMKGO	female	57.6
		GTEX-TSE9-0226-SM-3DB84	female	56.9
		GTEX-13X6K-0226-SM-5QGPB	female	56.2
		GTEX-1AMFI-2126-SM-731BT	female	56
		GTEX-1QP28-0226-SM-E9J2N	female	55.1
		GTEX-QCQG-1826-SM-2S1P2	female	55
		GTEX-X15G-2326-SM-4PQZS	female	53
		GTEX-U3ZN-2626-SM-3DB7T	female	52.3
		GTEX-1211K-2226-SM-5FQU6	female	48.7
		GTEX-1C475-1926-SM-7DUFV	female	48.5
		GTEX-ZF29-2226-SM-4WWB9	female	46.4
		GTEX-14H4A-1026-SM-62LDY	female	45.7
		GTEX-16NGA-1826-SM-7LG5L	female	45
		GTEX-RTLS-0226-SM-2TF5E	female	44.8
		GTEX-S32W-2226-SM-2XCAY	female	44.7
		GTEX-18D9A-2026-SM-718BL	female	41.7
		GTEX-Y8LW-1926-SM-4WWFZ	female	41.5
		GTEX-P4QT-0226-SM-3LK68	female	41.2
		GTEX-Y114-2326-SM-4TT7X	female	40.7
		GTEX-13OVI-1326-SM-5IJBO	female	40.6
		GTEX-1GZ4H-1826-SM-9MQLE	female	38.9
	VAT	GTEX-13PDP-1226-SM-5K7TW	male	1605.7
		GTEX-13IVO-2426-SM-5K7V9	male	1563.1
		GTEX-14C39-0826-SM-5TDDU	male	798.8
		GTEX-WWTW-1326-SM-4MVNT	male	754.2
		GTEX-1F75B-1226-SM-7MXTW	male	674
		GTEX-13S86-0926-SM-5SI6I	male	595.6
		GTEX-11TT1-1926-SM-5PNYN	male	592.3
		GTEX-15G19-1126-SM-7KUEL	male	559
		GTEX-1K2DU-0726-SM-DIPF7	male	544.3
		GTEX-1339X-0726-SM-5L3FF	male	531.2
		GTEX-1RQEC-2526-SM-EVYD2	male	519.6
		GTEX-1HR9M-1426-SM-A9SMB	male	518.2
		GTEX-131XE-2026-SM-5LZW1	male	516.1
		GTEX-1EU9M-1126-SM-793DE	male	469.8
		GTEX-17GQL-0826-SM-731AM	male	451.4
		GTEX-U8XE-1926-SM-3DB98	male	440.5
		GTEX-1AX8Z-1626-SM-73KWD	male	439.9
		GTEX-ZF28-1426-SM-5S2OG	male	394.4
		GTEX-1H11D-1126-SM-9YFM5	male	391.9
		GTEX-YJ8A-1926-SM-EZ6LQ	male	384.7
		GTEX-1PIGE-1226-SM-EVR3Q	male	380.7
		GTEX-183FY-1226-SM-7DHLK	male	376.7
		GTEX-1H3VE-1926-SM-9YFL4	male	375.3
		GTEX-1KANA-1426-SM-CY8IF	male	373
		GTEX-13W46-1226-SM-5SIAS	male	371.8
		GTEX-14PN4-1426-SM-6LLJ4	male	367.9
		GTEX-17HGU-1726-SM-79OKM	male	366.9
		GTEX-1O9I2-1326-SM-E6CQD	male	355
		GTEX-14E6C-1226-SM-5ZZUN	male	354.6
		GTEX-1RB15-1126-SM-E8VMX	male	346.8
		GTEX-1GZ2Q-1226-SM-9MQM8	male	345.6
		GTEX-1N2DW-0726-SM-DTX97	male	343
		GTEX-16XZZ-1626-SM-7KUEC	male	336.7
		GTEX-1ICLY-1426-SM-CJI48	male	334
		GTEX-132QS-0826-SM-5K7WV	male	333.9
		GTEX-1F75I-1026-SM-7SB8B	male	328.9
		GTEX-144GN-0726-SM-5O98O	male	314.1
		GTEX-ZE9C-1326-SM-5S2OW	male	312.5
		GTEX-1GMR3-0826-SM-9WYT4	male	312.2
		GTEX-YJ89-1926-SM-5IFJ6	male	301.6
		GTEX-ZAB4-1426-SM-5CVN6	male	301.2
		GTEX-1HSMP-1126-SM-B2LXJ	male	293.1
		GTEX-18D9B-1726-SM-7LTAP	male	291
		GTEX-13FXS-1326-SM-62LFR	male	290.5
		GTEX-1RAZQ-1526-SM-E6CJI	male	290.4
		GTEX-1JKYR-1226-SM-CM2S7	male	289.6
		GTEX-12KS4-1526-SM-5EQ6E	male	288.7
		GTEX-12C56-0826-SM-5EGJ5	male	284.3
		GTEX-1JMLX-1026-SM-D3L8U	male	282.8
		GTEX-15UKP-1426-SM-7KUDX	male	281.4
		GTEX-13NYS-0726-SM-5J1OR	male	281.2
		GTEX-1HCU7-2026-SM-A9G2B	male	278.9
		GTEX-11P82-0326-SM-5HL51	male	276.5
		GTEX-ZTX8-0726-SM-59HL9	male	274.8
		GTEX-1GF9W-1026-SM-7SB8X	male	269.1
		GTEX-XXEK-1426-SM-4BRW1	male	266.5
		GTEX-13111-0626-SM-5LZVR	male	265.9
		GTEX-1IKK5-0826-SM-ACKWN	male	261.9
		GTEX-13OVH-1126-SM-5K7YP	male	258.4
		GTEX-13NZ9-2026-SM-5KM1U	male	255.8
		GTEX-13O3P-0926-SM-5IFFI	male	255.7
		GTEX-1HCU9-0626-SM-ACKW6	male	255.5
		GTEX-1QAET-1226-SM-DTX9I	male	252.6
		GTEX-13VXU-1026-SM-5KLZE	male	252.2
		GTEX-1HSMO-1426-SM-CNNQN	male	251.8
		GTEX-1HB9E-0526-SM-ARZNM	male	251.5
		GTEX-1LVAO-2126-SM-DIPGA	male	251.1
		GTEX-1H1DG-2026-SM-9QEIV	male	250.1
		GTEX-1S5VW-2426-SM-EAZ52	male	249.3
		GTEX-1I1GP-1426-SM-ACKVZ	male	248.9
		GTEX-145LT-1526-SM-5O98P	male	248.8
		GTEX-15SKB-1626-SM-6PAL6	male	248.3
		GTEX-111CU-1026-SM-5EGIL	male	248.1
		GTEX-17EVQ-0626-SM-7KFTB	male	247.7
		GTEX-1192X-1526-SM-5H11I	male	247.1
		GTEX-14C38-1026-SM-73KY7	male	244.7
		GTEX-1PPH8-1026-SM-DPRXN	male	244.6
		GTEX-1JMQI-1026-SM-COH2U	male	244.5
		GTEX-1IDJC-0226-SM-CMKG2	male	244.4
		GTEX-13112-1126-SM-5GCMY	male	243.9
		GTEX-ZQUD-0526-SM-57WG4	male	242.9
		GTEX-144GM-0626-SM-79OKY	male	242.7
		GTEX-1JJE9-1526-SM-CM2RR	male	242.6
		GTEX-1N2EF-0926-SM-E8VNW	male	242.5
		GTEX-14PJ4-0126-SM-62LEZ	male	242.3
		GTEX-12584-2126-SM-5FQUM	male	238.9
		GTEX-1ICLZ-1626-SM-CE6SS	male	238.3
		GTEX-11WQK-1526-SM-5EGKN	male	237.3
		GTEX-1GPI7-0826-SM-9JGG7	male	236
		GTEX-1CB4E-0826-SM-793CS	male	234.6
		GTEX-1I6K6-1526-SM-CGQFC	male	232.8
		GTEX-1LBAC-1026-SM-CXKYA	male	231.3
		GTEX-1LSVX-1326-SM-DIPET	male	231.3
		GTEX-ZTSS-1026-SM-5985N	male	229.7
		GTEX-WH7G-1126-SM-3NMBK	male	227
		GTEX-139T6-0526-SM-5IJC9	male	226.2
		GTEX-1I6K7-1826-SM-CGQFO	male	226.2
		GTEX-1J8Q2-2226-SM-CM2TZ	male	225.9
		GTEX-1F6IF-2026-SM-7P8SE	male	224.7
		GTEX-14BIL-2426-SM-5QGQR	male	223.5
		GTEX-169BO-0426-SM-7EPI1	male	223
		GTEX-12BJ1-0826-SM-5EQ5P	male	221.3
		GTEX-117YX-0726-SM-5GIET	male	220.4
		GTEX-1GF9V-1126-SM-9MQM7	male	220.1
		GTEX-ZEX8-1226-SM-5S2OK	male	220
		GTEX-14ICL-0926-SM-5S2TU	male	219.7
		GTEX-1B8KZ-1026-SM-73KYN	male	219.4
		GTEX-1C6VS-1826-SM-73KXN	male	219.2
		GTEX-1IDJD-0926-SM-ACKWW	male	218.4
		GTEX-18A67-1326-SM-7LT8V	male	217.9
		GTEX-1MCQQ-1426-SM-E6CJA	male	217
		GTEX-178AV-0626-SM-6PAM1	male	214.9
		GTEX-1RAZR-1026-SM-E8VOJ	male	213.3
		GTEX-13OVK-0326-SM-7KUEJ	male	210.7
		GTEX-18D9U-0426-SM-731AN	male	210.5
		GTEX-17F9E-1326-SM-7DHL4	male	210.2
		GTEX-139YR-0326-SM-5J1MC	male	208.4
		GTEX-1AYD5-0126-SM-7DUG5	male	208.1
		GTEX-1OJC3-1326-SM-E9J3D	male	207.8
		GTEX-1212Z-0526-SM-5FQSQ	male	206.6
		GTEX-1HSMQ-1026-SM-ADEHU	male	206.6
		GTEX-17KNJ-0426-SM-718AK	male	205.9
		GTEX-147JS-1026-SM-5S2MP	male	205.3
		GTEX-1A8G7-1226-SM-73KYP	male	205.3
		GTEX-VJYA-1626-SM-EXOHL	male	204.9
		GTEX-ZXG5-1626-SM-59HJK	male	204.8
		GTEX-117YW-0826-SM-5H11O	male	204.6
		GTEX-1H23P-1726-SM-A9SMN	male	204.6
		GTEX-13FHO-2026-SM-5J1OA	male	204.3
		GTEX-UPK5-1826-SM-3GAEB	male	204.3
		GTEX-XBEW-1726-SM-4RGMA	male	203.8
		GTEX-1N2EE-1526-SM-DTXE9	male	203.4
		GTEX-14E1K-0426-SM-5S2PF	male	202.4
		GTEX-ZDTT-0526-SM-5HL4M	male	201.9
		GTEX-15RIE-0126-SM-7KUF8	male	201.5
		GTEX-1A3MX-0826-SM-72D64	male	200.9
		GTEX-1HSEH-1326-SM-ADEI1	male	199.8
		GTEX-ZAB5-1126-SM-5Q5AD	male	199.6
		GTEX-14PJO-1626-SM-69LPQ	male	198.4
		GTEX-14PJ2-1426-SM-62LFF	male	197.7
		GTEX-16MTA-1326-SM-6PALX	male	197.2
		GTEX-Z9EW-0826-SM-5HL9T	male	196.1
		GTEX-WK11-2426-SM-3NMAA	male	194.6
		GTEX-13O61-1926-SM-5KM1R	male	194.5
		GTEX-11LCK-0326-SM-5A5M7	male	194.1
		GTEX-15EU6-1726-SM-6M48H	male	192.7
		GTEX-12WSL-1126-SM-5CVNK	male	192.1
		GTEX-ZA64-0926-SM-5HL7H	male	191.6
		GTEX-1CB4G-2126-SM-7IGQ8	male	191
		GTEX-1R7EV-1026-SM-DTX81	male	189.5
		GTEX-139TU-1426-SM-5LZY9	male	189.3
		GTEX-1C6VR-1126-SM-7EPHD	male	188.7
		GTEX-1LG7Y-1126-SM-CYPTE	male	188.6
		GTEX-13X6I-1526-SM-5SIAC	male	188.1
		GTEX-1C64N-1326-SM-7SB7D	male	187.4
		GTEX-1OFPY-0826-SM-DTX8P	male	187.1
		GTEX-WHPG-0626-SM-3NMBD	male	186.7
		GTEX-ZVZP-1126-SM-5GICU	male	185.5
		GTEX-VUSG-1426-SM-3GIJN	male	184.8
		GTEX-1QCLY-1226-SM-EVYC3	male	184.6
		GTEX-13O3Q-1126-SM-5K7YK	male	184.4
		GTEX-1H1DE-0826-SM-ARU8V	male	184.4
		GTEX-Y5V6-0626-SM-4WWFY	male	183.9
		GTEX-YEC3-0926-SM-5Q5AC	male	183.8
		GTEX-1B8SG-1426-SM-7EWEM	male	182.9
		GTEX-XQ3S-2426-SM-4WAYB	male	182.8
		GTEX-1QMI2-1626-SM-EYYXK	male	182.6
		GTEX-1QP29-1626-SM-EXUSZ	male	181.6
		GTEX-1IDJH-1626-SM-A9SLP	male	180.9
		GTEX-13N1W-1226-SM-5K7UM	male	180.4
		GTEX-XPVG-1626-SM-EYYVK	male	179.8
		GTEX-ZYW4-2226-SM-5GZYG	male	178.9
		GTEX-1EMGI-0726-SM-7PBZ4	male	178.9
		GTEX-16GPK-1326-SM-7KUE4	male	178.5
		GTEX-1JKYN-0526-SM-CGQG3	male	178.4
		GTEX-1B97I-0526-SM-73KXE	male	178.3
		GTEX-WY7C-0926-SM-3NB34	male	177.4
		GTEX-1RLM8-1026-SM-EWROE	male	177.4
		GTEX-ZYFC-1826-SM-5GZZA	male	177.3
		GTEX-XGQ4-1026-SM-4AT4L	male	177.1
		GTEX-131XF-0726-SM-5GIE5	male	177
		GTEX-1LSNL-1426-SM-E6CJ9	male	176.9
		GTEX-1H4P4-0326-SM-9WYTD	male	176.2
		GTEX-1H1E6-1126-SM-9JGGV	male	173.8
		GTEX-14PJN-0626-SM-6EU13	male	173
		GTEX-Y3I4-0726-SM-E9J3Y	male	173
		GTEX-1MA7X-1026-SM-DKPQ8	male	171.7
		GTEX-18465-1826-SM-731BB	male	170.9
		GTEX-1AYCT-1126-SM-79OO8	male	170.8
		GTEX-1JMQJ-1926-SM-D4P3A	male	170.1
		GTEX-111YS-1326-SM-5EGGK	male	169.9
		GTEX-14PHX-1626-SM-69LQB	male	168.9
		GTEX-1F6I4-2126-SM-7PC2J	male	167.8
		GTEX-1RAZA-0926-SM-E6CQ8	male	167.2
		GTEX-16NPX-1026-SM-6PAM7	male	167.1
		GTEX-ZDTS-1826-SM-5S2N6	male	166.4
		GTEX-1PFEY-0726-SM-E76PO	male	166.2
		GTEX-ZV7C-0826-SM-59HK8	male	166.1
		GTEX-12WSI-1526-SM-5GCNM	male	165.2
		GTEX-1I1GR-1726-SM-COH39	male	164.5
		GTEX-12WSF-1526-SM-6PAN6	male	164.4
		GTEX-14B4R-0526-SM-5QGQT	male	163.5
		GTEX-1R9K4-1426-SM-DPRY4	male	162.8
		GTEX-145MF-1026-SM-5Q5EQ	male	162.6
		GTEX-1MJK3-0626-SM-E6CJB	male	162.5
		GTEX-1C2JI-0826-SM-7EPHB	male	161.8
		GTEX-17HII-0826-SM-7DUFH	male	161.5
		GTEX-18A6Q-1026-SM-7LT9S	male	161.2
		GTEX-13N2G-1926-SM-5J1O3	male	159.7
		GTEX-13NZB-0826-SM-5K7X5	male	159.5
		GTEX-15D1Q-1326-SM-69LOA	male	159.5
		GTEX-11EQ9-1126-SM-5987I	male	159.1
		GTEX-1CAMR-0326-SM-793AH	male	159.1
		GTEX-12ZZW-2326-SM-5DUW2	male	159
		GTEX-1JJ6O-2826-SM-CNNP7	male	158.9
		GTEX-1LSNM-0626-SM-DIPG7	male	158.9
		GTEX-1E1VI-1826-SM-9WG5J	male	158.8
		GTEX-1I19N-1026-SM-A96TT	male	158.1
		GTEX-13X6J-1926-SM-5TDCU	male	158
		GTEX-13YAN-1126-SM-5TDC7	male	157.9
		GTEX-1QP66-0626-SM-E76PD	male	157.7
		GTEX-1I1GU-0626-SM-CMKHR	male	156.9
		GTEX-13G51-0526-SM-5IJCQ	male	156.1
		GTEX-13RTK-0726-SM-5Q5EN	male	156.1
		GTEX-1BAJH-2126-SM-7EWFB	male	155.8
		GTEX-XMK1-0926-SM-4B66X	male	155
		GTEX-1I1GS-0926-SM-A9SL5	male	154.8
		GTEX-WHWD-0826-SM-3LK6R	male	154.3
		GTEX-15CHQ-1126-SM-686YY	male	154.1
		GTEX-1IDJF-1726-SM-A9SLL	male	153.9
		GTEX-1KD5A-1326-SM-CYPTB	male	153.8
		GTEX-13OVG-1326-SM-5K7Y3	male	152.8
		GTEX-132NY-1126-SM-5PNVE	male	152.6
		GTEX-1HGF4-0226-SM-CNNQL	male	152.6
		GTEX-18A66-1926-SM-7LTAG	male	152.5
		GTEX-1IL2U-2726-SM-C1YSG	male	152.3
		GTEX-14753-2526-SM-5LU97	male	151.2
		GTEX-11PRG-1526-SM-5HL6Z	male	151.1
		GTEX-WYJK-1426-SM-3NM8V	male	151.1
		GTEX-14ABY-1926-SM-62LDJ	male	150.4
		GTEX-14E7W-2326-SM-69LQC	male	149.8
		GTEX-14JIY-1426-SM-6EU29	male	149.8
		GTEX-1CB4I-0826-SM-7MGX1	male	149.1
		GTEX-1LG7Z-0226-SM-E6CIG	male	148.8
		GTEX-18QFQ-1326-SM-731CF	male	148.5
		GTEX-ZZ64-0626-SM-5GZWR	male	148.1
		GTEX-13OW8-0326-SM-5L3FB	male	147.9
		GTEX-13O21-3126-SM-5J1OI	male	147.3
		GTEX-16AAH-1526-SM-7LT9W	male	147.3
		GTEX-13PVQ-2226-SM-5L3G9	male	147
		GTEX-WVLH-1626-SM-EXURN	male	147
		GTEX-145LV-1026-SM-5O9AE	male	145.4
		GTEX-1HFI6-1726-SM-CGQFH	male	145.1
		GTEX-1OKEX-0926-SM-E8VNJ	male	144.9
		GTEX-1HKZK-1726-SM-ADEJ9	male	144.6
		GTEX-17MFQ-1126-SM-7LT9O	male	143.6
		GTEX-11ZUS-1826-SM-5FQTR	male	143.4
		GTEX-1QP6S-1626-SM-EVYC5	male	142.7
		GTEX-1HT8W-0726-SM-A9SLB	male	142.2
		GTEX-1KANB-2426-SM-EV7BE	male	142.2
		GTEX-18A7B-1226-SM-718AU	male	141.8
		GTEX-YFCO-1126-SM-5S2N9	male	141.7
		GTEX-Y8E4-1226-SM-5IFIM	male	141.3
		GTEX-1J1R8-0526-SM-ACKWO	male	141.2
		GTEX-1QW4Y-0826-SM-DTXE1	male	140.9
		GTEX-WL46-2026-SM-3LK7U	male	140.5
		GTEX-1GZ4I-2326-SM-9YFMO	male	140.5
		GTEX-XAJ8-0226-SM-4GIB2	male	139.5
		GTEX-YECK-1426-SM-5IFHE	male	139.1
		GTEX-1S5ZA-1026-SM-EWRO2	male	138.7
		GTEX-1A8G6-2026-SM-73KYC	male	138.4
		GTEX-11NV4-1426-SM-5BC4W	male	138.2
		GTEX-1B8KE-0826-SM-72D6S	male	138.2
		GTEX-1HBPI-1826-SM-ADEHE	male	137.9
		GTEX-WFON-1226-SM-3TW8F	male	137.6
		GTEX-XBEC-1826-SM-4QASN	male	137.5
		GTEX-14E6E-0226-SM-7DUEF	male	137.3
		GTEX-ZT9W-1026-SM-57WG5	male	136.5
		GTEX-1KWVE-0226-SM-E9TKK	male	136.5
		GTEX-ZG7Y-1626-SM-5S2NO	male	136.4
		GTEX-X585-2526-SM-4QAS1	male	135.9
		GTEX-1JN6P-1626-SM-CYPSV	male	135.9
		GTEX-17HHY-1026-SM-7LG5E	male	135.8
		GTEX-12696-1826-SM-5EGJS	male	134.9
		GTEX-11GSO-0226-SM-5A5LV	male	134.7
		GTEX-17F97-1226-SM-79OJT	male	134.7
		GTEX-1HSKV-1926-SM-CNPPN	male	132.7
		GTEX-1C6VQ-1526-SM-73KU9	male	132.6
		GTEX-1MUQO-0826-SM-EVYCZ	male	131.3
		GTEX-13OW7-1126-SM-5K7V6	male	130.6
		GTEX-1GMRU-0726-SM-7PBZH	male	130.5
		GTEX-1HUB1-1526-SM-CGQF6	male	130.2
		GTEX-11P7K-0826-SM-5BC5F	male	129.6
		GTEX-17HHE-1526-SM-793AS	male	129.6
		GTEX-ZDXO-2326-SM-5LU9W	male	129.1
		GTEX-1JMQK-1326-SM-CNPOR	male	128.8
		GTEX-1GL5R-0726-SM-9MQL5	male	128.7
		GTEX-11GS4-1026-SM-5N9DE	male	128.3
		GTEX-132Q8-1726-SM-5EGK8	male	128.2
		GTEX-ZPU1-1226-SM-5HL71	male	128.1
		GTEX-11DXZ-1426-SM-5H12A	male	128
		GTEX-11DXY-0326-SM-5H12F	male	127.4
		GTEX-13FTW-0426-SM-5K7X2	male	127.3
		GTEX-14ICK-1726-SM-6AJA5	male	127.2
		GTEX-ZT9X-0926-SM-5O9C4	male	126.4
		GTEX-12WSC-1726-SM-5GCN3	male	126
		GTEX-1AX9K-0926-SM-7939G	male	125.3
		GTEX-ZVE2-1826-SM-51MRZ	male	124.7
		GTEX-1399T-1326-SM-5PNVH	male	123.7
		GTEX-ZYT6-2126-SM-5GZZ4	male	123.3
		GTEX-1EKGG-1426-SM-7PBY2	male	123.2
		GTEX-17EVP-1426-SM-79OMN	male	123
		GTEX-11OF3-0826-SM-5BC51	male	121
		GTEX-UTHO-1826-SM-3GAFE	male	121
		GTEX-13OW6-2426-SM-5K7WO	male	120.7
		GTEX-14E6D-1326-SM-62LES	male	119.9
		GTEX-1EN7A-1626-SM-79OLV	male	119.7
		GTEX-14BMV-1626-SM-73KVQ	male	119.6
		GTEX-1KD4Q-1426-SM-D4P3K	male	118.5
		GTEX-1GMR2-0226-SM-9JGHO	male	118.2
		GTEX-1AX9J-2226-SM-731CW	male	117.3
		GTEX-1B8SF-1726-SM-73KZ5	male	117.2
		GTEX-1GTWX-1526-SM-9MQLF	male	115.8
		GTEX-145LU-1226-SM-5LU9B	male	115.6
		GTEX-1CB4F-1126-SM-79OLG	male	115
		GTEX-ZUA1-2126-SM-57YRB	male	114
		GTEX-1K2DA-1126-SM-CGQGG	male	113.5
		GTEX-1P4AB-1226-SM-DTXET	male	113.5
		GTEX-13OVL-0826-SM-5L3GV	male	113.3
		GTEX-1IY9M-1226-SM-ACKX1	male	113.3
		GTEX-1S831-1926-SM-EV79P	male	112.1
		GTEX-14DAR-0426-SM-664MW	male	110.6
		GTEX-XBED-1326-SM-4AT4F	male	110.5
		GTEX-11DYG-2026-SM-5EGGX	male	109.7
		GTEX-14C5O-0926-SM-793DM	male	109.7
		GTEX-1445S-2426-SM-79ON2	male	109.5
		GTEX-1B996-1226-SM-73KWZ	male	108.4
		GTEX-XLM4-1026-SM-4AT51	male	108.1
		GTEX-11NUK-2026-SM-5PNVZ	male	107.8
		GTEX-YEC4-0926-SM-5PNXY	male	107.7
		GTEX-1H1ZS-1326-SM-9WG74	male	106.8
		GTEX-1CAMQ-1226-SM-7SB7E	male	106.1
		GTEX-1I1GQ-1026-SM-CNNQS	male	106.1
		GTEX-1KAFJ-0826-SM-CYPTF	male	104.5
		GTEX-1S3DN-1626-SM-EVYCC	male	104
		GTEX-Y111-0926-SM-4SOIU	male	103.3
		GTEX-131XH-0826-SM-5GCN8	male	102.4
		GTEX-12WSM-0626-SM-5GCOK	male	100.6
		GTEX-12WSA-1626-SM-5EGJV	male	100.4
		GTEX-XQ8I-1426-SM-4BOPW	male	100.4
		GTEX-1N2DV-0626-SM-E9U5H	male	98.9
		GTEX-1JMPY-0326-SM-CM2S2	male	95.8
		GTEX-17MF6-1326-SM-79ONE	male	95.6
		GTEX-Y9LG-1226-SM-4VBQA	male	95.2
		GTEX-1RMOY-0826-SM-E9TIF	male	95.2
		GTEX-1B8L1-0126-SM-9KNVS	male	93.3
		GTEX-14PJ3-0726-SM-69LQE	male	91.8
		GTEX-1GN73-0626-SM-7PC3I	male	91.8
		GTEX-1EH9U-1326-SM-79OM3	male	90.9
		GTEX-1L5NE-1726-SM-DHXKX	male	90.8
		GTEX-1HBPN-1526-SM-9WYSB	male	89.4
		GTEX-1QP9N-0426-SM-DTXFT	male	87.4
		GTEX-1KXAM-0526-SM-DKPQN	male	86.1
		GTEX-X3Y1-0926-SM-3P5YT	male	84.9
		GTEX-1A3MV-0626-SM-731CH	male	84.6
		GTEX-ZVP2-0226-SM-57WBD	male	82.3
		GTEX-1AX9I-1726-SM-731BX	male	81.6
		GTEX-ZDYS-2226-SM-5S2MI	male	74.3
		GTEX-WFJO-1026-SM-3GIKL	male	73.7
		GTEX-WOFM-0726-SM-3MJF8	male	73.1
		GTEX-17F96-0726-SM-793CB	male	73
		GTEX-132AR-0526-SM-5J2MJ	female	1206.4
		GTEX-1128S-0926-SM-5GZZU	female	760.4
		GTEX-ZAJG-1626-SM-5HL7I	female	641.6
		GTEX-1IE54-1426-SM-CL53C	female	626.2
		GTEX-1HCU8-1126-SM-CM2SA	female	561.1
		GTEX-12ZZX-1726-SM-5BC63	female	526.4
		GTEX-13X6H-1726-SM-5Q5EH	female	455.2
		GTEX-ZC5H-1626-SM-5HL7L	female	432.1
		GTEX-17F9Y-0726-SM-7LT9G	female	431.1
		GTEX-ZZPU-0326-SM-5N9BJ	female	428
		GTEX-1RNTQ-0826-SM-E9TK8	female	421.8
		GTEX-146FH-2026-SM-5SI9I	female	405.3
		GTEX-139D8-1626-SM-5IJFZ	female	395.3
		GTEX-14PHW-1626-SM-6EU2H	female	393
		GTEX-1QEPI-2226-SM-E8VN6	female	382.5
		GTEX-133LE-0926-SM-5P9J1	female	371.3
		GTEX-ZYVF-1026-SM-5E44V	female	367.3
		GTEX-1H1DF-1426-SM-9YFMC	female	364.8
		GTEX-15EOM-2326-SM-7KUMV	female	364.2
		GTEX-XV7Q-1726-SM-4BRUU	female	361.6
		GTEX-1117F-1326-SM-5EGHH	female	355.3
		GTEX-1IKOE-1726-SM-CNNQ6	female	350.7
		GTEX-WI4N-1526-SM-EZ6LG	female	336.6
		GTEX-1NV5F-2526-SM-EXUSK	female	327.2
		GTEX-Y5LM-0826-SM-4VDSW	female	324.6
		GTEX-X8HC-2326-SM-4QAS4	female	324.1
		GTEX-ZTPG-2326-SM-57WFL	female	304
		GTEX-1B932-1726-SM-793A5	female	302.6
		GTEX-1J1OQ-1526-SM-CJI4E	female	300.8
		GTEX-1POEN-1626-SM-EVYC2	female	298.5
		GTEX-14BMU-0626-SM-73KZ6	female	291.9
		GTEX-11ZTS-1326-SM-5EQMA	female	289.8
		GTEX-ZLV1-0926-SM-5S2MR	female	279.7
		GTEX-1H2FU-1426-SM-9WPO6	female	278.3
		GTEX-XYKS-1826-SM-4E3JV	female	272.4
		GTEX-1399S-1426-SM-5PNYQ	female	261.3
		GTEX-1QP28-0926-SM-EVR4D	female	260.7
		GTEX-1LVAM-1026-SM-DIPFK	female	254
		GTEX-13JUV-0626-SM-5J1MQ	female	253.3
		GTEX-1LGRB-0526-SM-COH3A	female	251.9
		GTEX-1PBJI-1326-SM-E9J2V	female	251.7
		GTEX-14BIM-1626-SM-7EWD2	female	245.3
		GTEX-14PHY-1026-SM-62LEV	female	236.2
		GTEX-VJWN-2326-SM-EVYAP	female	234
		GTEX-16NPV-0626-SM-7IGOR	female	228.1
		GTEX-13N11-1826-SM-5IJDS	female	226.5
		GTEX-13PL6-0926-SM-5KLYY	female	226.5
		GTEX-1HSGN-1926-SM-CMKGS	female	223.3
		GTEX-13D11-0526-SM-5LZYM	female	219.5
		GTEX-11EM3-1126-SM-5A5KM	female	216.4
		GTEX-1MCC2-0626-SM-DKPQI	female	210.6
		GTEX-13U4I-1726-SM-5J1MF	female	209.5
		GTEX-1ICG6-1726-SM-ARU7K	female	208.3
		GTEX-13OVJ-0926-SM-5K7U1	female	207.8
		GTEX-1LVAN-0926-SM-CNNQ2	female	206.8
		GTEX-11I78-0226-SM-5HL6R	female	205.7
		GTEX-1B933-1326-SM-7939U	female	205.6
		GTEX-15CHC-0826-SM-686YW	female	204.4
		GTEX-13VXT-0926-SM-5LU5K	female	203.4
		GTEX-13CF3-1126-SM-5LZXB	female	201.2
		GTEX-11P81-0726-SM-5PNYH	female	200.7
		GTEX-1122O-0926-SM-9YFLC	female	199
		GTEX-1JN76-1026-SM-ARZNI	female	196.9
		GTEX-11XUK-1726-SM-5GU61	female	195.2
		GTEX-14AS3-0426-SM-5QGQK	female	194.8
		GTEX-14PK6-0926-SM-62LF4	female	189.3
		GTEX-W5X1-1426-SM-3GIKH	female	189.3
		GTEX-ZF3C-1026-SM-5S2OC	female	188.9
		GTEX-ZV6S-1626-SM-5NQ81	female	187.3
		GTEX-1K9T9-1626-SM-DIPFS	female	185.4
		GTEX-14PKU-0226-SM-6EU16	female	184.2
		GTEX-1F48J-1826-SM-7SB8T	female	182.2
		GTEX-1211K-1226-SM-5EQ4N	female	181.6
		GTEX-1HFI7-0726-SM-ACKVN	female	180.5
		GTEX-13QBU-1326-SM-5LU4K	female	180.4
		GTEX-1HC8U-0926-SM-A9G3L	female	179.3
		GTEX-1KANC-0526-SM-D4P3T	female	177.5
		GTEX-1GZ4H-0926-SM-9WG6Y	female	177.2
		GTEX-1I4MK-0726-SM-ACKWC	female	176.2
		GTEX-1313W-1626-SM-5J1OE	female	175.5
		GTEX-17JCI-1626-SM-7EPGZ	female	175.5
		GTEX-1S82P-0926-SM-EWRNP	female	174.4
		GTEX-131XG-0126-SM-5K7UJ	female	173.3
		GTEX-1B97J-1126-SM-7SB79	female	171.5
		GTEX-145MI-0826-SM-5SI95	female	171.3
		GTEX-1A8FM-2126-SM-7PC27	female	171.2
		GTEX-12WSK-1026-SM-5CVNR	female	170.7
		GTEX-1LH75-1026-SM-EWROK	female	168.8
		GTEX-ZP4G-1326-SM-5EGIW	female	166.8
		GTEX-14JG6-0526-SM-6LLIH	female	165.7
		GTEX-13FH7-1926-SM-5J2OL	female	165.6
		GTEX-XOT4-0826-SM-4B66Y	female	165.6
		GTEX-17F98-0326-SM-7DHLH	female	165.1
		GTEX-WEY5-1326-SM-3GILS	female	163.1
		GTEX-1GF9U-1226-SM-ARL9I	female	162.9
		GTEX-1LKK1-1526-SM-EVYCO	female	162.5
		GTEX-ZF2S-1526-SM-5S2OO	female	162.3
		GTEX-13W3W-1126-SM-5L3DO	female	161.2
		GTEX-13FTX-0626-SM-5J2NS	female	159.5
		GTEX-1GN1U-0726-SM-9MQKL	female	159
		GTEX-1AMEY-0526-SM-72D62	female	157.4
		GTEX-ZQG8-1026-SM-51MR9	female	155.1
		GTEX-1399U-2026-SM-9WPNN	female	155.1
		GTEX-14PN3-0326-SM-6EU1X	female	154.7
		GTEX-1LGOU-0826-SM-DHXKL	female	154.4
		GTEX-1R9PO-0926-SM-E9U4Q	female	150.2
		GTEX-16BQI-1126-SM-7KULF	female	149.5
		GTEX-ZE7O-1526-SM-5J1NH	female	148.6
		GTEX-11GSP-1026-SM-9WYSH	female	147.5
		GTEX-Y5V5-0226-SM-5S2N8	female	146.3
		GTEX-11DXX-2026-SM-5EGJL	female	144.9
		GTEX-15DYW-1526-SM-7KUEP	female	144.5
		GTEX-ZLWG-0726-SM-5S2N4	female	144.4
		GTEX-1GN1W-1226-SM-9MQLW	female	143.6
		GTEX-WXYG-0926-SM-3NB2O	female	143.5
		GTEX-1EWIQ-2526-SM-7EPIJ	female	142.9
		GTEX-146FR-0226-SM-5Q5F6	female	141.9
		GTEX-1AMFI-1026-SM-73KYM	female	141.7
		GTEX-1H1CY-0826-SM-9WYTU	female	140
		GTEX-15DZA-0626-SM-6PANC	female	139.7
		GTEX-13113-1126-SM-5LZU9	female	138.9
		GTEX-1F52S-1326-SM-7SB6Q	female	138.2
		GTEX-18D9A-0726-SM-7LTA7	female	137.8
		GTEX-WRHK-0826-SM-3MJFG	female	137.3
		GTEX-1F5PL-1326-SM-7SB83	female	136.1
		GTEX-1QPFJ-2126-SM-EXOJV	female	135.8
		GTEX-WYBS-1026-SM-4ONCY	female	135.7
		GTEX-ZPCL-1026-SM-5GCOX	female	135.3
		GTEX-1HBPH-2226-SM-9WYSO	female	135.1
		GTEX-ZXES-0926-SM-5E43O	female	133.8
		GTEX-113JC-0726-SM-5GZZR	female	133.5
		GTEX-WYVS-0626-SM-4SOJY	female	133.5
		GTEX-ZPIC-0726-SM-57WFM	female	132.1
		GTEX-18A7A-0926-SM-7LT8H	female	132
		GTEX-Y8LW-0926-SM-4VBQ8	female	131.9
		GTEX-1A32A-0926-SM-718AB	female	131.3
		GTEX-15ER7-1026-SM-7KUMD	female	130.7
		GTEX-1J8EW-1526-SM-CMKFZ	female	127.6
		GTEX-1MA7W-0526-SM-E6CIN	female	124.3
		GTEX-14BIN-1226-SM-5S2OM	female	119.3
		GTEX-1GF9X-0926-SM-7PC2X	female	117.9
		GTEX-1QP67-1126-SM-EAZ4C	female	117.5
		GTEX-13PL7-1226-SM-5SIAR	female	117.2
		GTEX-Y114-1326-SM-4TT9A	female	117.2
		GTEX-14DAQ-2526-SM-5RQIO	female	114.4
		GTEX-1CAMS-0926-SM-7SB7F	female	111.9
		GTEX-131YS-1726-SM-5HL7G	female	110.8
		GTEX-1IDJI-0926-SM-ACKWZ	female	110.6
		GTEX-1CAV2-0226-SM-7IGPQ	female	110.4
		GTEX-ZGAY-1326-SM-5S2NS	female	109.7
		GTEX-1I1CD-1026-SM-COH3G	female	107.6
		GTEX-145ME-0726-SM-5O9A3	female	106.3
		GTEX-14PJ5-0426-SM-5ZZW2	female	104.4
		GTEX-1HCU6-1626-SM-CMKGW	female	103.9
		GTEX-1IDJU-0926-SM-ARL88	female	102.6
		GTEX-13X6K-0726-SM-5LU2Z	female	98.2
		GTEX-11VI4-1226-SM-5EQMP	female	97.8
		GTEX-15SHU-2326-SM-7KUMC	female	96.3
		GTEX-13S7M-0826-SM-5QGQX	female	92.6
		GTEX-13PVR-0526-SM-5S2OB	female	89.5
		GTEX-1HCUA-0926-SM-ADEIX	female	88.3
		GTEX-ZVT2-0226-SM-5GIE3	female	88
		GTEX-ZYFG-1426-SM-5GICS	female	87.9
		GTEX-XUZC-1126-SM-4BOPZ	female	85.9
		GTEX-1C475-0326-SM-7SB8O	female	84.1
		GTEX-16NGA-0526-SM-731AJ	female	80.9
		GTEX-14PJM-1226-SM-686Z7	female	79.6
		GTEX-ZF29-0826-SM-5S2O2	female	78.3
		GTEX-12WSG-0426-SM-5FQSE	female	77.1
		GTEX-1I1GT-1326-SM-ACKWB	female	75.9

## Sheet: sFig. 3
	sFig. 3a			sFig. 3a Western blot raw image							sFig. 3b			sFig. 3b Western blot raw image						sFig. 3c			sFig. 3c Western blot raw image								sFig. 3d										sFig. 3e			sFig. 3e Western blot raw image
	Title	HSP47									Title	HSP47								Title	HSP47										Title	HSP47									Title	HSP47
	0	1									0	1								0	1										0	1									Con1	1.03485
	1	1.14656									1	0.70248								1	1.10836										1	0.896618									Con2	1.04139
	10	1.84568									10	0.258765								10	1.77022										10	0.544386									Con3	0.975571
	100	2.42059									100	0.175252								100	2.28993										100	0.231511									Con4	0.948193
																				1000	1.70466										1000	0.289094									AGRKO1	1.26598
																																									AGRKO2	1.23586
																																									AGRKO3	1.05975
																																									AGRKO4	1.38824

## Sheet: sFig. 5
	Ex. Fig. 5a						Ex. Fig. 5b			Ex. Fig. 5c			Ex. Fig. 5d			Ex. Fig. 5e							Ex. Fig. 5f			Ex. Fig. 5g			Ex. Fig. 5h			Ex. Fig. 5i			Ex. Fig. 5j			Ex. Fig. 5k			Ex. Fig. 5l			Ex. Fig. 5m
		4 wks	5 wks	6 wks	7 wks			BAT			Muscle			Liver		Female	4wk	5wk	6wk	7wk	8wk		Female	FI (g/day/BW)		Female	VAT		Female	SAT		Female	BAT		Female	Muscle		Female	Liver		Female	Lean mass			Day0	Day 2	Day 4	Day 6	Day 7
	Con1	18.2	20.9	21.4	22.3		Con1	0.1118		Con1	0.2688		Con1	0.9878		Con1	16.7	18.6	19.4	20	20.6		Con1	0.149098		Con1	0.2681		Con1	0.378		Con1	0.0634		Con1	0.2283		Con1	0.8137		Con1	19.8905		Ctrl 1	23.8	24.6	25	25.7	25.9
	Con2	17.3	19.9	20.8	22.1		Con2	0.0929		Con2	0.2431		Con2	0.9867		Con2	18.2	20	20.7	21.3	21.7		Con2	0.144832		Con2	0.2519		Con2	0.3184		Con2	0.0688		Con2	0.2217		Con2	0.7145		Con2	21.0609		Ctrl 2	22.3	24.3	25.4	26	26.1
	Con3	18.4	19.7	21.2	22.8		Con3	0.1107		Con3	0.2417		Con3	1.0729		Con3	17.1	18.9	19.7	20.4	20.7		Con3	0.151829		Con3	0.3097		Con3	0.3861		Con3	0.0537		Con3	0.2228		Con3	0.9409		Con3	19.9505		Ctrl 3	19.5	21.1	21.3	21.6	21.9
	Con4	17.8	18.8	20.4	22.3		Con4	0.104		Con4	0.2303		Con4	1.0392		Con4	15.1	16.7	17.4	18.1	18.5		Con4	0.140541		Con4	0.2105		Con4	0.2894		Con4	0.0496		Con4	0.1931		Con4	0.8158		Con4	17.9505		Ctrl 4	20.1	20.9	21.8	22.3	22.3
	Con5	14.2	18.1	19.3	19.9		Con5	0.0753		Con5	0.2142		Con5	1.0402		Con5	16.4	18.1	18.9	19.4	19.8		Con5	0.131313		Con5	0.2426		Con5	0.2531		Con5	0.0597		Con5	0.2184		Con5	0.7181		Con5	19.2446		Ctrl 5	20.8	21.7	21.7	21.9	22.1
	Con6	15.8	18.6	19.9	22		Con6	0.0975		Con6	0.2596		Con6	1.2175		Con6	15.2	17.2	17.8	18.4	18.8		Con6	0.143617		Con6	0.1575		Con6	0.219		Con6	0.0769		Con6	0.1958		Con6	0.6977		Con6	18.3466		Ctrl 6	20.1	21.9	22.3	22.6	22.8
	Con7	16.2	18.7	20.2	21.5		Con7	0.0969		Con7	0.2694		Con7	1.145		Con7	15.4	17	17.5	18	18.6		Con7	0.129032		Con7	0.2547		Con7	0.3022		Con7	0.0647		Con7	0.2035		Con7	0.8071		Con7	17.9784		KO 1	19.2	20.8	21.2	21.1	21.3
	Con8	15.6	18.3	20.6	21.5		Con8	0.0833		Con8	0.263		Con8	1.1239		Con8	14.8	16.4	17	17.5	18		Con8	0.138889		Con8	0.2159		Con8	0.2601		Con8	0.0575		Con8	0.1835		Con8	0.6945		Con8	17.4665		KO 2	20.7	20.3	21.1	21.5	21.9
	Con9	14.7	17.5	18.7	20.6		Con9	0.0807		Con9	0.2304		Con9	1.1056		KO1	17.8	19.2	19.9	20.7	21.1		KO1	0.148951		KO1	0.2074		KO1	0.2863		KO1	0.0658		KO1	0.2137		KO1	0.9346		KO1	20.5405		KO 3	21.4	22	23.1	23.6	23.5
	Con10	16.5	18.7	20.7	21.5		Con10	0.0887		Con10	0.272		Con10	1.0036		KO2	16.1	18	18.7	19.2	19.7		KO2	0.152284		KO2	0.1469		KO2	0.2201		KO2	0.0645		KO2	0.2008		KO2	0.9262		KO2	19.2685		KO 4	19.3	20.1	21.4	21.5	22
	Con11	17	18.8	21.1	21.5		Con11	0.0839		Con11	0.2425		Con11	0.9525		KO3	14.4	16.8	17.4	17.9	18.2		KO3	0.153061		KO3	0.1283		KO3	0.2318		KO3	0.059		KO3	0.2067		KO3	0.8007		KO3	17.7809		KO 5	20.1	21.1	21.9	21.8	22
	Con12	15.5	18.4	19.9	20.6		Con12	0.0903		Con12	0.2324		Con12	1.0628		KO4	15.4	17.5	18.3	18.8	19.1		KO4	0.149589		KO4	0.1418		KO4	0.2255		KO4	0.0694		KO4	0.204		KO4	0.8762		KO4	18.6633		KO 6	20.1	21.1	20	21.2	21.4
	Con13	17.2	20	21.3	21.5		Con13	0.1106		Con13	0.2591		Con13	0.9883		KO5	15.8	17.7	18.5	19	19.4		KO5	0.150957		KO5	0.1515		KO5	0.3019		KO5	0.0562		KO5	0.2097		KO5	0.8773		KO5	18.8904
	Con14	16.8	19.6	20.8	21.1		Con14	0.1107		Con14	0.2707		Con14	0.9179		KO6	15.5	17.4	18	18.6	19.1		KO6	0.141361		KO6	0.1522		KO6	0.2477		KO6	0.0488		KO6	0.1958		KO6	0.8655		KO6	18.6513
	Con15	17	19.3	21.4	22		Con15	0.0981		Con15	0.2874		Con15	0.964		KO7	14.7	16.7	17.1	17.5	17.7		KO7	0.129944		KO7	0.0926		KO7	0.1561		KO7	0.0388		KO7	0.1863		KO7	0.7665		KO7	17.4125
	Con16	16	20.6	22.6	23		Con16	0.124		Con16	0.2293		Con16	1.2656
	Con17	16.8	19.8	22.1	22.2		Con17	0.1102		Con17	0.251		Con17	1.0333
	KO1	17.9	19.8	21.3	22		KO1	0.1145		KO1	0.2531		KO1	0.932
	KO2	18.5	20.2	20.7	21		KO2	0.1117		KO2	0.2507		KO2	0.8626
	KO3	16.3	18.2	19.8	20.9		KO3	0.0995		KO3	0.2299		KO3	1.0192
	KO4	16.1	18.7	18.9	19.5		KO4	0.1051		KO4	0.2432		KO4	0.9564
	KO5	17.6	19.6	20.2	20.8		KO5	0.0957		KO5	0.2245		KO5	1.0203
	KO6	15	17.5	19.3	21		KO6	0.1082		KO6	0.2418		KO6	0.9883
	KO7	16.4	18.8	20.4	21.7		KO7	0.0904		KO7	0.2665		KO7	0.9892
	KO8	15.6	18.7	19.3	20		KO8	0.0635		KO8	0.2296		KO8	0.976
	KO9	16.2	19.3	20.6	21.3		KO9	0.1009		KO9	0.2555		KO9	0.9487
	KO10	14.7	17.8	20.7	21.6		KO10	0.1047		KO10	0.2401		KO10	1.153
	KO11	17.1	20.5	22.2	22.6		KO11	0.0992		KO11	0.2459		KO11	1.1285
	KO12	16.4	19.6	20.8	22		KO12	0.098		KO12	0.2304		KO12	0.9816

[truncated: 6 more sheets: sFig. 6, sFig. 7, sFig. 8, sFig. 9, sFig. 10, sFig. 11 and 12]
